# Supplementary material for: Risk factors for Overweight/Obesity among people living with HIV on antiretroviral therapy: An ambidirectional cohort study at a tertiary health facility in Zambia
Source: PLoS One. 2025 Sep 8;20(9):e0330777. doi: 10.1371/journal.pone.0330777 (PMC12416660; doi:10.1371/journal.pone.0330777)
Supplement: S2 File — (XLSX) [file pone.0330777.s002.xlsx]

## Sheet: Sheet1
sex	age	edu_level	edu_level_2	cur_married	work_status	employment_status	c_smoke	ever_c_alcohol	v_activity	current_tb	sbp_final	dbp_final	dbp_cat	htn	family_htn	taking_anti_htn_drugs	height	height_meters	weight	bmi_bl	bmi_bl_cat	waist_circumference	waist_cat	hip_circumference	when_diag_hiv_months	perinatal_hiv	type_hiv	viral_load	viral_load_cat	VL_cat	cd4_count	cd4_count_cat	cd4_cat	cd4_percent	fbs	hyperglcemia	tc	hdl	hdl_cat	ldl	tg	total_protein	creatinine	urea	art_duration_months	art_duration_years	art_duration_years_cat	name_art_taken	nrtis
1	54	2	1	1	3	1	1	1	0	2	112.333	80.3333	0	0	2		175	1.75	53	17.3061	1	71	0	80	120		1	236	200-1000	2	489	CD4 count between 200 and 500 cells/µL	2	29	3.7	Non-Hyperglycemia	5.2	1.9	0	2.1	1	80.6	73	2.71	120	5-10 years (60-120 months)	2	atripla	tdf/3tc
2	38	3	2	1	3	1	0	1	0	2	115.333	74	0	0	2		157	1.57	51	20.6905	2	65	0	87	60	2	1	20	<200	1	312	CD4 count between 200 and 500 cells/µL	2	33	5.2	Non-Hyperglycemia	5.59	1.4	0	3.4	1			2.61	33	1-5 years (12-60 months)	1	atripla	tdf/3tc
1	28	4	4	0	2	1	0	1	0	2	118	65.3333	0	0	2		166	1.66	53	19.2336	2	32	0	33	96		1	0	<200	1	513	CD4 count > 500 cells/µL	3	21			5.26	1.2	0	1.6	1	88.3	107.7	8.33	96	5-10 years (60-120 months)	2	azt+3tc+aluvia	azt/3tc
1	78	2	1	1	4	2	0	0	0	2	149.333	98.3333	1	0	1		174	1.74	51	16.845	1	65	0	50	192	2	1	0	<200	1	575	CD4 count > 500 cells/µL	3	16	5.4	Non-Hyperglycemia	4.3	0.9	1	3.1	1		166.2	6.26	192	>10 years (>120 months)	3	atripla	tdf/3tc
2	40	4	4	1	1	1	0	1	0	2	108.667	77	0	0	2		165	1.65	59	21.6713	2	83	1	91	144	2	1	7442	≥1000	3	469	CD4 count between 200 and 500 cells/µL	2	25	4.8	Non-Hyperglycemia	3.44	0.8	1	1	1	79.4		3.01	143	>10 years (>120 months)	3	atripla	tdf/3tc
2	29	4	4	0	1	1	1	1	1	2	117.667	80	0	0	2		163	1.63	66	24.841	2	88	1	103	168	2	1	8807	≥1000	3	314	CD4 count between 200 and 500 cells/µL	2	10	4.5	Non-Hyperglycemia	3.7	0.8	1	2.3	1		79.7	2.84	168	>10 years (>120 months)	3	atripla	tdf/3tc
1	22	3	2	0	4	2	0	0	0	2	123.667	73	0	0	2		182	1.82	75	22.6422	2	83	0	93	10	1	1	0	<200	1	76	CD4 count < 200 cells/µL	1	7	6	Hyperglycemia	2.95	1.8	0	1.3	1			2.68	10	1-5 years (12-60 months)	1	tld	tdf/3tc
1	37	3	2	1	2	1	0	1	1	2	118.333	76.6667	0	0	2		170	1.7	67	23.1834	2	76	0	95	120		1	0	<200	1	464	CD4 count between 200 and 500 cells/µL	2	37	4.1	Non-Hyperglycemia	4.32	1.1	0	2.6	1	75.4		2.84	48	1-5 years (12-60 months)	1	tld	tdf/3tc
2	44	2	1	0	4	2	0	1	0	2	110	75.6667	0	0	2		166	1.66	51	18.5078	2	71	0	83	228	2	1	1090	≥1000	3	483	CD4 count between 200 and 500 cells/µL	2	31	4.1	Non-Hyperglycemia	6.1	1.4	0	3.9	1		71.4	2.72	228	>10 years (>120 months)	3	truvada+nvp	tdf/3tc
2	21	3	2	0	4	2	0	1	0	2	111.333	64	0	0	2		159	1.59	53	20.9644	2	53	0	87	36	1	1	66	<200	1	218	CD4 count between 200 and 500 cells/µL	2	12	5.1	Non-Hyperglycemia	3.16	2.2	0	0.7	0				49	1-5 years (12-60 months)	1	atripla	tdf/3tc
1	50	4	4	1	2	1	0	1	0	2	130	83	0	0	2		171	1.71	70	23.939	2	82	0	70	144	2	1	20	<200	1	665	CD4 count > 500 cells/µL	3	20	5.5	Non-Hyperglycemia	4.19	1.9	0	1.6	1		83.3	4.11	144	>10 years (>120 months)	3	atripla	tdf/3tc
2	47	2	1	1	4	2	0	1	0	2	174.333	86.3333	1	0	2		167	1.67	69	24.7409	2	88	1	94	132	2	1	136	<200	1	676	CD4 count > 500 cells/µL	3	31	5.5	Non-Hyperglycemia	4.5	1.3	0	2.6	1	83.7	82	2.24	132	>10 years (>120 months)	3	truvada+nvp	tdf/3tc
2	43	2	1	0	2	1	0	0	0	2	112.667	73.3333	0	0	2		161	1.61	50	19.2894	2	69	0	93	120	2	1	524	200-1000	2	705	CD4 count > 500 cells/µL	3	30	4.6	Non-Hyperglycemia	1.59	1.6	0	1.5	1	27.5	48.7	1.93	120	5-10 years (60-120 months)	2	truvada+nvp	tdf/3tc
2	54	3	2	0	4	2	0	0	0	2	108.333	67.3333	0	0	2		165	1.65	47	17.2635	1	74	0	88	144	2	1	0	<200	1	362	CD4 count between 200 and 500 cells/µL	2	25	4.9	Non-Hyperglycemia	5.49	1.6	0	2.4	1	85.5		3.64	144	>10 years (>120 months)	3	atripla	tdf/3tc
2	40	3	2	0	3	1	0	1	1	2	119.667	61.6667	0	0	1		163	1.63	59	22.2063	2	78	0	92	132	2	1	25	<200	1	499	CD4 count between 200 and 500 cells/µL	2	34	4.2	Non-Hyperglycemia	4.2	1.5	0	2.2	1		116	6.21	132	>10 years (>120 months)	3	atripla	tdf/3tc
2	52	2	1	1	3	1	0	1		2	107.333	64.6667	0	0	2		159	1.59	57	22.5466	2	77	0	88	168		1	0	<200	1	720	CD4 count > 500 cells/µL	3	36	3.5	Non-Hyperglycemia	4.12	1.2	0	1.4	1	95.1	75.8	3.96	168	>10 years (>120 months)	3	azt+3tc+aluvia	azt/3tc
2	40	3	2	1	4	2	0	0	0	2	95.3333	57.3333	0	0	2		162	1.62	57	21.7193	2	77	0	87	108	2	1	304	200-1000	2	1163	CD4 count > 500 cells/µL	3	43	4.5	Non-Hyperglycemia	1.87	1.8	0	0.7	1	39.5	62.9	2.99	108	5-10 years (60-120 months)	2	atripla	tdf/3tc
1	65	3	2	1	3	1	0	1	1	2	160	86	1	0	2		178	1.78	78	24.6181	2	94	1	104	84	2	1	162	<200	1	350	CD4 count between 200 and 500 cells/µL	2	28	5	Non-Hyperglycemia	4.96	1.2	0	1	1	74.6		3.85	84	5-10 years (60-120 months)	2	atripla	tdf/3tc
2	65	3	2	0	3	1	0	1	0	2	120.333	80	0	0	2		167	1.67	68	24.3824	2	82	1	102	36	2	1	909	200-1000	2	174	CD4 count < 200 cells/µL	1	16	4.3	Non-Hyperglycemia	3.87	1.3	0	1.3	1	90		4.46	24	1-5 years (12-60 months)	1	tld	tdf/3tc
1	42	3	2	1	3	1	0	1	1	2	117	72	0	0	2		179	1.79	57	17.7897	1	78	0	92	120		1	657000	≥1000	3	216	CD4 count between 200 and 500 cells/µL	2	24	3.5	Non-Hyperglycemia	3.8	0.9	1	1.7	1		100.9	2.11	120	5-10 years (60-120 months)	2	atripla	tdf/3tc
1	40	3	2	0	3	1	0	1	0	2	140	94.6667	1	0	2		171	1.71	53	18.1252	1	69	0	77	144	2	1	20	<200	1	346	CD4 count between 200 and 500 cells/µL	2	20	6	Hyperglycemia	2.6	1.1	0	1.2	1	82.2	154.3	6.16	144	>10 years (>120 months)	3	atripla	tdf/3tc
2	44	2	1	1	3	1	0	0	0	2	145.667	85.3333	1	0	2		156	1.56	51	20.9566	2	67	0	86	72	2	1	0	<200	1	881	CD4 count > 500 cells/µL	3	24	3.5	Non-Hyperglycemia	4	1.3	0	2.2	1	90.5		3.73	96	5-10 years (60-120 months)	2	atripla	tdf/3tc
1	53	3	2	1	2	1	0	1	0	2	138.667	81.6667	0	0	2		164	1.64	55.7	20.7094	2	59	0	79	180	2	1	4600	≥1000	3	326	CD4 count between 200 and 500 cells/µL	2	24	4.6	Non-Hyperglycemia	5.59	1.9	0	2.9	1			2.52	169	>10 years (>120 months)	3	tld	tdf/3tc
2	26	3	2	1	4	2	0	1	0	2	109	74	0	0	2		154	1.54	45	18.9745	2	67	0	85	84	2	1	1733	≥1000	3	972	CD4 count > 500 cells/µL	3	42	3.9	Non-Hyperglycemia	5.78	1.7	0	2.4	1	103.4	82	3.04	84	5-10 years (60-120 months)	2	atripla	tdf/3tc
2	38	4	4	1	1	1	1	1	0	2	151.667	103	1	0	2		167	1.67	56	20.0796	2	74	0	95	6		1	184	<200	1	354	CD4 count between 200 and 500 cells/µL	2	16	5.5	Non-Hyperglycemia	3.7	1.1	1	1.3	1	92.4	110.8	1.99	6	1-5 years (12-60 months)	1	atripla	tdf/3tc
2	61	2	1	0	2	1	0	1	0	2	142.667	96.6667	1	0	2		170	1.7	50	17.301	1	72	0	81	180	2	1	20	<200	1	1521	CD4 count > 500 cells/µL	3	39	3.9	Non-Hyperglycemia	6.13	0.1	1	0.2	0	81.7	73.9	3.35	1180	>10 years (>120 months)	3	atripla	tdf/3tc
1	59	2	1	1	3	1	0	1	1	2	117.667	76	0	0	2		167	1.67	45	16.1354	1	72	0	85	84		1	44	<200	1	355	CD4 count between 200 and 500 cells/µL	2	32	6.9	Hyperglycemia	4.5	2.1	0	1.6	1	77.6	8.8	1.16	84	5-10 years (60-120 months)	2	atripla	tdf/3tc
1	54	4	4	1	1	1	0	1	0	2	114.333	87	1	0	2		165	1.65	60.5	22.2222	2	77	0	90	204	2	1	0	<200	1	1136	CD4 count > 500 cells/µL	3	29	4.2	Non-Hyperglycemia	4.8	0.8	1	3.2	1		110.4	3.07	204	>10 years (>120 months)	3	tld	tdf/3tc
1	42	3	2	1	3	1	0	1	0	2	103.333	74.6667	0	0	2		164.5	1.645	67.5	24.9443	1	80	0	84	24	2	3	38	<200	1	170	CD4 count < 200 cells/µL	1	10	4.2	Non-Hyperglycemia	4.02	0.3	1	0.6	0			2.52	24	1-5 years (12-60 months)	1	tld	tdf/3tc
1	37	2	1	1	3	1	0	0	1	2	129.667	77.3333	0	0	2		182	1.82	75	22.6422	2	79	0	88	36	2	1	0	<200	1	834	CD4 count > 500 cells/µL	3	32	5.2	Non-Hyperglycemia	3.5	1.2	0	1.6	1	86.2		4.27	36	1-5 years (12-60 months)	1	tld	tdf/3tc
1	27	3	2	0	2	1	0	0	1	2	99.6667	56	0	0	2		183	1.83	66	19.708	2	80	0	98	108	2	1	0	<200	1	441	CD4 count between 200 and 500 cells/µL	2	44			4.1	1.5	0	2.2	0	72.6	116.9	2.83	108	5-10 years (60-120 months)	2	tld	tdf/3tc
2	20	3	2	0	4	2	0	0	0	2	119	76	0	0	2		156	1.56	53	21.7784	2	70	0	90	144	1	1	121000	≥1000	3	291	CD4 count between 200 and 500 cells/µL	2	27	4.2	Non-Hyperglycemia	3.48	1.2	1	1.9	1	71.5	53.1	2.11	132	>10 years (>120 months)	3	azt+3tc+atv/r	azt/3tc
2	40	4	4	1	2	1	0	0	0	2	114.333	70.3333	0	0	2		169	1.69	60	21.0077	2	78	0	90	36	2	1	20	<200	1	1411	CD4 count > 500 cells/µL	3	45	5.4	Non-Hyperglycemia	3.6	2.1	0	0.7	1	76.7	71.2	3.08	156	>10 years (>120 months)	3	atripla	tdf/3tc
2	35	3	2	1	4	2	0	0	0	2	125.333	78.3333	0	0	2		167	1.67	48	17.2111	1	70	0	81	84	2	1	0	<200	1	475	CD4 count between 200 and 500 cells/µL	2	48			4.5	1.2	0	2.2	1	56.5	62.1	3.17	84	5-10 years (60-120 months)	2	atripla	tdf/3tc
2	34	4	4	0	2	1	0	0	1	2	91.6667	65.6667	0	0	2		166	1.66	46	16.6933	1	64	0	79	96	2	1	577	200-1000	2	412	CD4 count between 200 and 500 cells/µL	2	15	3.6	Non-Hyperglycemia	3.45	1.1	1	1	1	105.9		4.34	96	5-10 years (60-120 months)	2	azt+3tc+aluvia	azt/3tc
1	50	4	4	1	1	1	0	0	0	2	119	64	0	0	1		169	1.69	66	23.1084	2	83	0	92	24	2	1	33	<200	1	1388	CD4 count > 500 cells/µL	3	34	4.4	Non-Hyperglycemia	4.4	0.9	1	1.7	2	89.5		4.75	12	1-5 years (12-60 months)	1	tld	tdf/3tc
2	29	3	2	0	2	1	0	0	0	2	94.6667	54	0	0	2		162	1.62	49	18.6709	2	69	0	89	96	2	1	0	<200	1	906	CD4 count > 500 cells/µL	3	40	6	Hyperglycemia	5.2	1.7	0	3.5	1	75.9		2.24	96	5-10 years (60-120 months)	2	atripla	tdf/3tc
1	35	3	2	1	3	1	0	1	0	2	132.667	91.3333	1	0	2		179	1.79	77	24.0317	2	83	0	95	84	2	2	20	<200	1	237	CD4 count between 200 and 500 cells/µL	2	28	4.7	Non-Hyperglycemia	6.72	1.5	0	4.1	3	84.2		3.47	24	1-5 years (12-60 months)	1	atripla	tdf/3tc
2	23	3	2	0	2	1	0	1	0	2	132	82.6667	0	0	2		154	1.54	59	24.8777	2	78	0	97	48	1	1	0	<200	1	708	CD4 count > 500 cells/µL	3	32	5	Non-Hyperglycemia	4.43	1.1	1	2.6	1	86.7	91.11	3.39	46	1-5 years (12-60 months)	1	atripla	tdf/3tc
2	41	3	2	0	3	1	0	1	0	2	123.667	80	0	0	2		170	1.7	71	24.5675	2	78	0	101	144	2	1	0	<200	1	516	CD4 count > 500 cells/µL	3	34	5.7	Hyperglycemia	4.8	1.2	1	1.6	1	68	72.3	1.39	124	>10 years (>120 months)	3	atripla	tdf/3tc
1	68	2	1	1	3	1	0	0	1	2	137.333	65.6667	0	0	2		166	1.66	53	19.2336	2	75	0	86	24	2	1	0	<200	1	804	CD4 count > 500 cells/µL	3	21			5.2	1.8	0	1.4	2	85.5		2.93	144	>10 years (>120 months)	3	atripla	tdf/3tc
2	49	4	4	0	1	1	0	1	0	2	118	72.3333	0	0	2		165.5	1.655	61	22.2707	2	81	1	90	180	2	1	0	<200	1	668	CD4 count > 500 cells/µL	3	32	5	Non-Hyperglycemia	3.7	1.5	0	1.6	1	107.3	72.7	3.31	168	>10 years (>120 months)	3	atripla	tdf/3tc
1	69	4	4	0	4	2	0	0	0	2	162	85	1	1	2	1	172	1.72	60	20.2812	2	81	0	89	132	2	1	0	<200	1	391	CD4 count between 200 and 500 cells/µL	2	23	3.9	Non-Hyperglycemia	6	1.3	0	3.3	2			1.25	132	>10 years (>120 months)	3	truvada+nvp	tdf/3tc
2	35	3	2	1	3	1	0	1	0	2	110	74	0	0	2		161	1.61	60	23.1473	2	84	1	103	84		3	935	200-1000	2	705	CD4 count > 500 cells/µL	3	42	4.6	Non-Hyperglycemia	5.1	1.8	0	1.4	1	116.6	91.8	4.9	84	5-10 years (60-120 months)	2	atripla	tdf/3tc
2	28	2	1	1	4	2	0	0	1	2	104	67.6667	0	0	2		160	1.6	55	21.4844	2	88	1	108	24	2	1	0	<200	1	1123	CD4 count > 500 cells/µL	3	57	4.8	Non-Hyperglycemia	3.75	1.3	0	2.1	1	75.2	59.6	3.11	24	1-5 years (12-60 months)	1	atripla	tdf/3tc
2	47	3	2	0	3	1	0	0	0	2	93	58.3333	0	0	2		158	1.58	44	17.6254	1	65	0	87	108		1	20	<200	1	631	CD4 count > 500 cells/µL	3	44	4	Non-Hyperglycemia	4.47	1.9	0	1.1	1	92.4	68.3	3.08	108	5-10 years (60-120 months)	2	atripla	tdf/3tc
1	18	3	2	0	4	2	0	0	0	2	119	66	0	0	2		169	1.69	63	22.0581	2	78	0	90	36	1	1	868	200-1000	2	603	CD4 count > 500 cells/µL	3	16	5.1	Non-Hyperglycemia	2.29	0.9	1	0.7	1	81.9	78.6	2.48	36	1-5 years (12-60 months)	1	tld	tdf/3tc
2	45	2	1	1	3	1	0	0	0	2	88.3333	69.3333	0	0	2		160	1.6	52	20.3125	2	69	0	93	60		1	369	200-1000	2	319	CD4 count between 200 and 500 cells/µL	2	26	3.6	Non-Hyperglycemia	5.39	2	0	2.1	1	111.3	88.5	2.89	60	5-10 years (60-120 months)	2	atripla	tdf/3tc
1	20	3	2	0	3	1	0	1	1	2	103	55.6667	0	0	2		168	1.68	59	20.9042	2	66	0	80	60		1	20	<200	1	684	CD4 count > 500 cells/µL	3	28	4.8	Non-Hyperglycemia	2.3	0.8	1	0.4	1	88.1	105.7	2.54	60	5-10 years (60-120 months)	2	tld	tdf/3tc
1	63	2	1	0	2	1	0	1	0	2	110.333	77.6667	0	0	2		168	1.68	63	22.3214	2	89	0	96	168	2	1	11016	≥1000	3	503	CD4 count > 500 cells/µL	3	20	5.4	Non-Hyperglycemia	4.08	0.8	1	1.7	2	89.3	160	3.84	168	>10 years (>120 months)	3	tld	tdf/3tc
1	38	3	2	1	2	1	0	1	0	2	117.333	75	0	0	2		162	1.62	52	19.8141	2	72	0	84	276	2	1	0	<200	1	571	CD4 count > 500 cells/µL	3	41	4.1	Non-Hyperglycemia	3.8	1.4	0	1.9	1	119.7	109.5	5.37	276	>10 years (>120 months)	3	atripla	tdf/3tc
2	22	3	2	0	4	2	0	0	0	2	111.333	69.6667	0	0	2		151	1.51	53	23.2446	2	73	0	91	48	1	3	202	200-1000	2	613	CD4 count > 500 cells/µL	3	31	4.8	Non-Hyperglycemia	4.4	1.5	0	1.1	1	79.4	63	2.67	48	1-5 years (12-60 months)	1	atripla	tdf/3tc
1	24	4	4	0	4	2	0	1	0	2	118.333	68.3333	0	0	2		173	1.73	53	17.7086	1	67	0	80	120		1	0	<200	1	561	CD4 count > 500 cells/µL	3	29	4.5	Non-Hyperglycemia	3.13	0.9	1	1.5	1	87		3.22	120	5-10 years (60-120 months)	2	tld	tdf/3tc
2	46	2	1	1	3	1	0	1	0	2	95.6667	57.6667	0	0	1		156	1.56	46	18.902	2	72	0	88	204	2	1	28	<200	1	414	CD4 count between 200 and 500 cells/µL	2	32	4.3	Non-Hyperglycemia	3.9	1.7	0	1.7	1		68	2.88	204	>10 years (>120 months)	3	atripla	tdf/3tc
1	24	3	2	0	3	1	0	0	0	2	128.333	71.3333	0	0	2		162	1.62	44	16.7657	1	65	0	83	288		1	57	<200	1	352	CD4 count between 200 and 500 cells/µL	2	30	4.9	Non-Hyperglycemia	2.4	0.8	1	1	1	88.7	94.9	3.85	172	>10 years (>120 months)	3	atripla	tdf/3tc
2	40	3	2	1	3	1	0	0	0	2	123	69.3333	0	0	2		170.5	1.705	64	22.0156	2	74	0	97	108	2	1	9400	≥1000	3	440	CD4 count between 200 and 500 cells/µL	2	16	5.1	Non-Hyperglycemia	4.2	1.5	0	2.1	1	93.7	82	4.57	108	5-10 years (60-120 months)	2	atripla	tdf/3tc
1	54	3	2	1	3	1	0	1	0	2	117.333	71.3333	0	0	2		183	1.83	62	18.5135	2	78	0	89	132	2	1	0	<200	1	134	CD4 count < 200 cells/µL	1	16	5.3	Non-Hyperglycemia	4.67	0.8	1	1.8	1	91.7	98.3	4.91	132	>10 years (>120 months)	3	atripla	tdf/3tc
2	50	2	1	0	3	1	0	0	0	2	111	76.6667	0	0	2		158	1.58	57	22.8329	2	86	1	98	108	2	1	960	200-1000	2	1158	CD4 count > 500 cells/µL	3	24	6.8	Hyperglycemia	5.59	1.4	0	3.2	1	91.4	103.7	2.88	108	5-10 years (60-120 months)	2	tld	tdf/3tc
1	64	3	2	1	4	2	0	1	0	2	136.333	70.6667	0	0	2		172	1.72	63	21.2953	2	82	0	86	60	2	1	85100	≥1000	3	172	CD4 count < 200 cells/µL	1	15	3.6	Non-Hyperglycemia	3.95	0.8	1	2.3	1	90.4	148.7	5.54	67	5-10 years (60-120 months)	2	atripla	tdf/3tc
2	59	2	1	0	4	2	0	1	1	2	133.667	79	0	0	1		168	1.68	68	24.093	2	88	1	96	96	2	1	0	<200	1	458	CD4 count between 200 and 500 cells/µL	2	18	5.3	Non-Hyperglycemia	5.7	2	0	2.6	1		94.3	4.09	105	5-10 years (60-120 months)	2	atripla	tdf/3tc
2	61	3	2	0	4	2	0	0	0	2	141.667	88	1	0	2		164	1.64	56	20.8209	2	77	0	94	72	2	1	20	<200	1	674	CD4 count > 500 cells/µL	3	34	4.1	Non-Hyperglycemia	5.34	1.4	0	3.2	1	73.7		3.85	61	5-10 years (60-120 months)	2	tld	tdf/3tc
2	43	4	4	0	1	1	0	1	0	2	122.667	85	1	0	2		168	1.68	65	23.03	2	81	1	91	72	2	1	0	<200	1	1066	CD4 count > 500 cells/µL	3	27	5.3	Non-Hyperglycemia	5.2	1.8	0	2.1	1	78.8		2.9	72	5-10 years (60-120 months)	2	atripla	tdf/3tc
1	53	3	2	1	1	1	0	1	0	2	134	82	0	0	2		175	1.75	65	21.2245	2	79	0	83	96	2	1	20	<200	1	268	CD4 count between 200 and 500 cells/µL	2	16	5.5	Non-Hyperglycemia	4.35	1.6	0	2.8	1	61.2		0.8	84	5-10 years (60-120 months)	2	tld	tdf/3tc
2	19	3	2	0	4	2	0	1	0	2	99	56	0	0	2		165	1.65	41.5	15.2433	1	61	0	82	24	1	1	36	<200	1	493	CD4 count between 200 and 500 cells/µL	2	24	4.8	Non-Hyperglycemia	2.4	1	1		1		64.1	2.23	7	1-5 years (12-60 months)	1	atripla	tdf/3tc
2	51	3	2	0	3	1	0	0		2	127.667	80.6667	0	0	2		155	1.55	49	20.3954	2	75	0	92	132		1	2490	≥1000	3	403	CD4 count between 200 and 500 cells/µL	2	28	5	Non-Hyperglycemia	7.52	3.3	0	2.8	1	92.2	89.3	4.08	135	>10 years (>120 months)	3	azt+3tc+aluvia	azt/3tc
2	24	2	1	0	4	2	0	0	0	2	108.667	76.6667	0	0	1		162	1.62	42.5	16.1942	1	62	0	82	144	1	1	31	<200	1	1028	CD4 count > 500 cells/µL	3	30	5.3	Non-Hyperglycemia	0.1	1.2	1	1.3	1	80.2		2.15	144	>10 years (>120 months)	3	atripla	tdf/3tc
1	44	3	2	1	4	2	1	1	0	2	124.333	84.6667	0	0	2		174	1.74	55	18.1662	1	71	0	82	180	2	1	0	<200	1	256	CD4 count between 200 and 500 cells/µL	2	21	6.3	Hyperglycemia	6.3	1.7	0	4.1	2	82.4	81.7	1.96	180	>10 years (>120 months)	3	atripla	tdf/3tc
2	55	3	2	0	3	1	0	0	1	2	117	77	0	0	2		160	1.6	54	21.0937	2	76	0	92	84	2	1	3352	≥1000	3	505	CD4 count > 500 cells/µL	3	17	4.6	Non-Hyperglycemia	8.53	2.1	0	4	1	91.5	168.5	1.48	84	5-10 years (60-120 months)	2	abc+3tc+atv/r	abc/3tc
2	36	2	1	1	4	2	0	0	0	2	121.333	77.3333	0	0	2		148	1.48	41	18.718	2	67	0	74	144	2	1	61	<200	1	547	CD4 count > 500 cells/µL	3	29	5.8	Hyperglycemia	6.02	2.1	0	3.2	1	84.9		2.82	144	>10 years (>120 months)	3	atripla	tdf/3tc
2	46	2	1	0	4	2	0	0	0	2	124.667	72.3333	0	0	2		157	1.57	52	21.0962	2	79	0	89	168	2	1	92	<200	1	1433	CD4 count > 500 cells/µL	3	43	5.4	Non-Hyperglycemia	4.32	1.6	0	1.5	1	71.5	81.2	2.49	168	>10 years (>120 months)	3	atripla	tdf/3tc
2	42	3	2	0	3	1	0	1	1	2	123.667	76	0	0	1		161.3	1.613	60	23.0612	2	87	1	97	180	2	1	80	<200	1	751	CD4 count > 500 cells/µL	3	24			5.7	1.9	0	2.4	1		90.6	6.08	180	>10 years (>120 months)	3	truvada+nvp	tdf/3tc
2	45	3	2	1	3	1	0	0	0	2	133	85.3333	1	0	2		166	1.66	50	18.1449	1	74	0	97	144		1	0	<200	1	482	CD4 count between 200 and 500 cells/µL	2	35	6	Hyperglycemia	3.5	1.3	0	1.5	1	83.2	79.6	4.75	144	>10 years (>120 months)	3	atripla	tdf/3tc
2	23	3	2	0	4	2	0	0	0	2	129.667	77	0	0	2		161	1.61	45	17.3604	1	65	0	80	10		1	0	<200	1	614	CD4 count > 500 cells/µL	3		5.7	Hyperglycemia	3	1.1	1	1.2	1		86.6	3.29	12	1-5 years (12-60 months)	1	atripla	tdf/3tc
1	47	3	2	1	3	1	1	1	0	2	150.667	100.333	1	1	1		179	1.79	71	22.1591	2	77	0	96	156	2	1	0	<200	1	615	CD4 count > 500 cells/µL	3	46	5	Non-Hyperglycemia	5.7	1.3	0	1.3	1	87.5		2.93	156	>10 years (>120 months)	3	atripla	tdf/3tc
2	36	4	4	1	1	1	0	0	0	2	96.3333	58.6667	0	0	2		160	1.6	41.5	16.2109	1	67	0	87	12	2	1	20	<200	1	226	CD4 count between 200 and 500 cells/µL	2	17	4.5	Non-Hyperglycemia	4.07	1.3	0	2.3	1	44.2		4.14	24	1-5 years (12-60 months)	1	atripla	tdf/3tc
1	28	3	2	0	3	1	0	0	1	2	121.333	81.6667	0	0	2		164	1.64	64	23.7954	2	73	0	90	108	2	1	21	<200	1	290	CD4 count between 200 and 500 cells/µL	2	25	2.8	Non-Hyperglycemia	3.72	2.1	0	1.7	1	77.2		1.25	33	1-5 years (12-60 months)	1	tld	tdf/3tc
1	35	3	2	1	3	1	0	1	1	2	104.333	76.3333	0	0	2		168	1.68	51	18.0697	1	72	0	83	24	2	1	20	<200	1	474	CD4 count between 200 and 500 cells/µL	2	22	4.6	Non-Hyperglycemia	2.17	1.1	0	1.9	1	41.9	54.3	3.97	24	1-5 years (12-60 months)	1	atripla	tdf/3tc
1	41	3	2	1	2	1	0	0	1	2	113.333	68.6667	0	0	1		177.3	1.773	45	14.3151	1	64	0	82	120	2	3	1802	≥1000	3	421	CD4 count between 200 and 500 cells/µL	2	21	4.9	Non-Hyperglycemia	3.42	0.7	1	1.4	1	108.2	139.3	4.44	120	5-10 years (60-120 months)	2	atripla	tdf/3tc
2	68	3	2	1	4	2	0	0	0	2	204	87	1	1	1	1	158	1.58	48	19.2277	2	74	0	90	168	2	1	0	<200	1	510	CD4 count > 500 cells/µL	3	27	5.9	Hyperglycemia	5.73	1.3	0	4.1	1	81.9		3.16	156	>10 years (>120 months)	3	atripla	tdf/3tc
1	46	3	2	1	1	1	0	1	1	2	120.333	89.6667	1	0	2		166	1.66	57	20.6852	2	74	0	88	144	2	1	2470	≥1000	3	1185	CD4 count > 500 cells/µL	3	38	5.2	Non-Hyperglycemia	3.13	1.7	0	2.2	1	44.4	79	2.55	144	>10 years (>120 months)	3	atripla	tdf/3tc
1	43	2	1	1	2	1	0	1	1	2	146	77.6667	0	0	2		159	1.59	52	20.5688	2	66	0	83	24	2	3	109	<200	1	491	CD4 count between 200 and 500 cells/µL	2	35	4.4	Non-Hyperglycemia	4.94	1.5	0	1.6	1	84.4		3.82	24	1-5 years (12-60 months)	1	atripla	tdf/3tc
2	41	2	1	0	3	1	0	1	1	2	120.333	74.3333	0	0	2		159	1.59	51	20.1733	2	75	0	89	144	2	1	0	<200	1	588	CD4 count > 500 cells/µL	3	38	4.1	Non-Hyperglycemia	6.4	1.2	0	2.3	1	91.6	56.6	3.83	144	>10 years (>120 months)	3	atripla	tdf/3tc
2	60	3	2	0	3	1	0	0	0	2	118	72	0	0	2		155	1.55	47	19.563	2	70	0	90	48	2	1	4970	≥1000	3	223	CD4 count between 200 and 500 cells/µL	2	9	4.9	Non-Hyperglycemia	3.53	0.9	1	0.9	2	77.9		4.12	91	5-10 years (60-120 months)	2	truvada+aluvia	tdf/3tc
2	21	3	2	0	4	2	0	0	0	2	97.3333	57.6667	0	0	2		160	1.6	42	16.4062	1	72	0	80	108	1	1	0	<200	1	877	CD4 count > 500 cells/µL	3	34	5.2	Non-Hyperglycemia	2.65	1.2	1	0.5	0	83.6	67.3	2.16	108	5-10 years (60-120 months)	2	atripla	tdf/3tc
2	42	2	1	0	3	1	0	0	0	2	96.3333	60.6667	0	0	2		166	1.66	50	18.1449	1	73	0	88	108	2	1	0	<200	1	480	CD4 count between 200 and 500 cells/µL	2	30	4.2	Non-Hyperglycemia	3.88	1.1	1	1.7	1	80.7		0.86	108	5-10 years (60-120 months)	2	abc+3tc+aluvia	abc/3tc
2	52	2	1	0	4	2	0	0	0	2	135.333	86.6667	1	1	1	2	159.3	1.593	48.5	19.1122	2	69	0	82	156	2	1	0	<200	1	823	CD4 count > 500 cells/µL	3	19	3.9	Non-Hyperglycemia	4.69	1.1	1	1	1	86.6			156	>10 years (>120 months)	3	tld	tdf/3tc
1	50	2	1	0	3	1	0	1	1	2	145.667	89.3333	1	0	1		165	1.65	55	20.202	2	76	0	85	144	2	1	0	<200	1	372	CD4 count between 200 and 500 cells/µL	2	23	3.7	Non-Hyperglycemia	6.59	2.4	0	2.4	1	93.4		3.19	144	>10 years (>120 months)	3	tld	tdf/3tc
2	26	2	1	0	4	2	0	1	0	2	112.667	77.6667	0	0	2		169	1.69	48	16.8061	1	61	0	70	156	2	1	0	<200	1	730	CD4 count > 500 cells/µL	3	29	5	Non-Hyperglycemia	4.31	1.2	0	2.2	1	78.9	71	2.23	156	>10 years (>120 months)	3	azt+3tc+aluvia	azt/3tc
1	60	3	2	1	4	2	0	0	0	2	159.333	92.3333	1	0	2		178	1.78	75.4	23.7975	2	95	1	102	180	2	1	1230	≥1000	3	471	CD4 count between 200 and 500 cells/µL	2	31	5.2	Non-Hyperglycemia	4.83	1.1	0	2.8	1	82.4		3.27	144	>10 years (>120 months)	3	tld	tdf/3tc
2	39	4	4	1	1	1	0	0	0	2	109	84	0	0	2		168	1.68	51	18.0697	1	77	0	92	168	2	1	1170	≥1000	3	454	CD4 count between 200 and 500 cells/µL	2	30	4.2	Non-Hyperglycemia	4.6	1.7	0	1.5	1	91.1		1.92	168	>10 years (>120 months)	3	atripla	tdf/3tc
2	40	4	4	1	3	1	0	0	0	2	119.333	78	0	0	2		166	1.66	51	18.5078	2	73	0	90	60	2	1	0	<200	1	892	CD4 count > 500 cells/µL	3	31	4.8	Non-Hyperglycemia	3.42	1.6	0	0.79	1	76.6		2.69	60	5-10 years (60-120 months)	2	atripla	tdf/3tc
2	40	3	2	0	3	1	0	0	0	2	110.667	72.6667	0	0	1		173	1.73	62	20.7157	2	78	0	91	144	2	1	0	<200	1	483	CD4 count between 200 and 500 cells/µL	2	38	5.4	Non-Hyperglycemia	3.3	1.2	0	1.4	1	48	67.6	3.06	144	>10 years (>120 months)	3	atripla	tdf/3tc
2	40	2	1	0	3	1	0	0	0	2	94	65.6667	0	0	2		165	1.65	57	20.9366	2	70	0	101	24	2	3	0	<200	1	613	CD4 count > 500 cells/µL	3	21	3.1	Non-Hyperglycemia	3.89	1.3	0	2.2	1	79.5	88.3	4.68	24	1-5 years (12-60 months)	1	atripla	tdf/3tc
2	44	3	2	0	2	1	0	0	0	2	95	61	0	0	2		161	1.61	52	20.061	2	74	0	88	156	1	1	0	<200	1	658	CD4 count > 500 cells/µL	3	43	5.3	Non-Hyperglycemia	7.79	2.8	0	2.6	2	90.6	66.7	2.38	156	>10 years (>120 months)	3	atripla	tdf/3tc
2	36	2	1	0	3	1	0	1	0	2	101	74.3333	0	0	2		159.5	1.595	45	17.6885	1	66	0	82	60	2	1	0	<200	1	373	CD4 count between 200 and 500 cells/µL	2	16	4.3	Non-Hyperglycemia	6.1	1.4	0	3.3	1	86.3	74.1	3.75	60	5-10 years (60-120 months)	2	atripla	tdf/3tc
2	57	2	1	0	3	1	0		1	2	128.333	81.3333	0	0	1		164	1.64	58	21.5645	2	86	1	99	168		1	0	<200	1	525	CD4 count > 500 cells/µL	3	30			5.33	1.4	0	2.3	1	84.1	82.7	3.9	112	5-10 years (60-120 months)	2	atripla	tdf/3tc
2	50	3	2	0	2	1	0	1	0	2	105.667	65	0	0	2		169	1.69	45	15.7558	1	77	0	80	144	2	1	55	<200	1	648	CD4 count > 500 cells/µL	3	34	6	Hyperglycemia	3.73	0.9	1	1	1	80.9		1.81	144	>10 years (>120 months)	3	truvada+aluvia	tdf/3tc
1	43	3	2	0	2	1	0	1	0	2	119.333	56.6667	0	0	2		180	1.8	66	20.3704	2	83	0	94	148	2	1	0	<200	1	524	CD4 count > 500 cells/µL	3	34	6.3	Hyperglycemia	3.69	0.8	1	1.5	1	93.1		4.01	180	>10 years (>120 months)	3	atripla	tdf/3tc
1	69	2	1	1	4	2	0	1	0	2	172	98.3333	1	0	2		164	1.64	51	18.9619	2	69	0	89	48	2	1	297	200-1000	2	145	CD4 count < 200 cells/µL	1	7	5	Non-Hyperglycemia	5.13	1.7	0	1.2	1	102.4		4.19	48	1-5 years (12-60 months)	1	tld	tdf/3tc
2	37	2	1	1	1	1	0	1	0	2	115	72.6667	0	0	2		164	1.64	63	23.4236	2	81	1	101	60	2	1	12157	≥1000	3	929	CD4 count > 500 cells/µL	3	26	4.7	Non-Hyperglycemia	5.15	1.1	1	2.4	1	82.8	61.3	2.47	48	1-5 years (12-60 months)	1	azt+3tc+aluvia	azt/3tc
2	45	2	1	0	3	1	0	1	0	2	141.667	85.6667	1	0	2		162	1.62	61	23.2434	2	79	0	89	60	2	1	0	<200	1	877	CD4 count > 500 cells/µL	3	34	4.9	Non-Hyperglycemia	4.8	1.5	0	2.8	1		79.6	3.16	24	1-5 years (12-60 months)	1	atripla	tdf/3tc
2	50	1	1	1	3	1	0	1	0	2	115	79	0	0	2		154.5	1.545	52	21.7844	2	72	0	88	48	2	1	20	<200	1	1026	CD4 count > 500 cells/µL	3	33	5.9	Hyperglycemia	5.2	1.8	0	2.2	1		32.4	4.62	48	1-5 years (12-60 months)	1	abc+3tc+efv	abc/3tc
2	41	3	2	0	3	1	0	0	1	2	95.6667	66	0	0	2		155	1.55	41	17.0656	1	69	0	83	144	2	1	20	<200	1	986	CD4 count > 500 cells/µL	3	45	5.6	Non-Hyperglycemia	4.56	1.1	1	1.3	1	84.6			144	>10 years (>120 months)	3	tld	tdf/3tc
1	36	3	2	1	2	1	0	0	0	2	140.667	90	1	0	2		167	1.67	64	22.9481	2	77	0	62	108		3	0	<200	1	406	CD4 count between 200 and 500 cells/µL	2	19			5.4	1.1	0	2.2	2	89.6	89.7	4.39	108	5-10 years (60-120 months)	2	atripla	tdf/3tc
2	34	2	1	0	3	1	0	0	0	2	115.667	74	0	0	2		164	1.64	56	20.8209	2	69	0	82	72	2	1	20	<200	1	1701	CD4 count > 500 cells/µL	3	34	5	Non-Hyperglycemia	3.9	1.3	0	2	1	104.6	94.2	2.13	67	5-10 years (60-120 months)	2	atripla	tdf/3tc
2	18	3	2	0	3	1	0	0	0	2	114	71.6667	0	0	2		160	1.6	46	17.9687	1	71	0	83	144		1	0	<200	1	666	CD4 count > 500 cells/µL	3	32	5.2	Non-Hyperglycemia	4.9	1.8	0	1.3	1		68.2	3.78	144	>10 years (>120 months)	3	atripla	tdf/3tc
2	47	2	1	0	3	1	0	0	0	2	178.333	109	1	1	1	1	155	1.55	55	22.8928	2	81	1	94	24	2	3	0	<200	1	529	CD4 count > 500 cells/µL	3	41			5.1	1.5	0	1.7	1	87.8		2.57	72	5-10 years (60-120 months)	2	atripla	tdf/3tc
1	66	2	1	1	3	1	0	0	1	2	101.667	64	0	0	2		183	1.83	61	18.2149	1	78	0	89	156	2	1	0	<200	1	498	CD4 count between 200 and 500 cells/µL	2	27	4.8	Non-Hyperglycemia	5.4	1.5	0	1.8	1	5.8		4.4	156	>10 years (>120 months)	3	atripla	tdf/3tc
2	37	4	4	0	3	1	0	0	0	2	113.333	80	0	0	1		165	1.65	53	19.4674	2	74	0	88	144	2	1	0	<200	1	1233	CD4 count > 500 cells/µL	3	37	4.8	Non-Hyperglycemia	4.05	0.7	1	2.6	1			3.9	144	>10 years (>120 months)	3	atripla	tdf/3tc
1	54	3	2	1	3	1	0	1	0	2	128.667	79.6667	0	0	2		174.7	1.747	69	22.6081	2	91	0	95	216		1	0	<200	1	390	CD4 count between 200 and 500 cells/µL	2	28	6	Hyperglycemia	5.4	1.4	0	2	2	77.7	78.6	3.33	180	>10 years (>120 months)	3	atripla	tdf/3tc
2	50	2	1	1	3	1	0	0	1	2	126.667	76	0	0	2		155	1.55	59	24.5578	2	85	1	99	132	2	1	0	<200	1	739	CD4 count > 500 cells/µL	3	38	6.8	Hyperglycemia	3.45	1.8	0	0.2	0			3.35	132	>10 years (>120 months)	3	truvada+nvp	tdf/3tc
2	33	3	2	0	2	1	0	0	0	2	128.333	85.6667	1	0	2		159	1.59	49	19.3821	2	75	0	83	72	2	1	3876	≥1000	3	479	CD4 count between 200 and 500 cells/µL	2	35	4.8	Non-Hyperglycemia	3.45	1.1	1	0.8	1	74.5		1.26	72	5-10 years (60-120 months)	2	atripla	tdf/3tc
2	42	4	4	1	3	1	0	0	0	2	109.667	62	0	0	2		166	1.66	66	23.9512	2	83	1	102	96		1	0	<200	1	304	CD4 count between 200 and 500 cells/µL	2	27	5.4	Non-Hyperglycemia	3.59	1	1	2.6	1	77.7	81	3.01	96	5-10 years (60-120 months)	2	atripla	tdf/3tc
1	41	3	2	1	3	1	0	1	1	2	112.333	77.3333	0	0	2		172	1.72	62	20.9573	2	76	0	62	48	2	1	20	<200	1	524	CD4 count > 500 cells/µL	3	23	4.2	Non-Hyperglycemia	1	1.6	0	2.4	1	92.2		1.8	48	1-5 years (12-60 months)	1	tld	tdf/3tc
2	55	3	2	1	3	1	0	0	1	2	124	82.6667	0	0	2		156	1.56	48	19.7239	2	73	0	83	192	2	1	20	<200	1	426	CD4 count between 200 and 500 cells/µL	2	23	5	Non-Hyperglycemia	6.96	2.1	0	2.9	1			2.84	177	>10 years (>120 months)	3	tld	tdf/3tc
2	38	3	2	1	3	1	0	0	0	2	104.667	66.6667	0	0	2		163	1.63	55	20.7008	2	76	0	89	132	2	1	3860	≥1000	3	359	CD4 count between 200 and 500 cells/µL	2	16	4.2	Non-Hyperglycemia	4.37	1.2	1	2.1	1	89.2	87.2	3.61	108	5-10 years (60-120 months)	2	truvada+nvp	tdf/3tc
1	46	2	1	0	3	1	0	1	1	2	143	82	0	0	1		165	1.65	57	20.9366	2	76	0	84	36	2	3	510	200-1000	2	209	CD4 count between 200 and 500 cells/µL	2	15	5.3	Non-Hyperglycemia	3.9	0.9	1	2.4	1	91.5		2.43	36	1-5 years (12-60 months)	1	atripla	tdf/3tc
2	40	4	4	0	2	1	0	1	0	2	108	73	0	0	1		167	1.67	57	20.4382	2	72	0	95	144	2	1	0	<200	1	682	CD4 count > 500 cells/µL	3	28	6	Hyperglycemia	3.37	1.2	1	1.3	1	78.3		1.88	144	>10 years (>120 months)	3	atripla	tdf/3tc
1	66	4	4	1	2	1	0	0	0	2	167.333	91.3333	1	0	2		170	1.7	55	19.0311	2	72	0	85	48	2	1	0	<200	1	934	CD4 count > 500 cells/µL	3		5.1	Non-Hyperglycemia	5.2	1.7	0	2	1	96.4		4.7	48	1-5 years (12-60 months)	1	abc+3tc+efv	abc/3tc
2	49	2	1	1	4	2	0	1	1	2	97.6667	67	0	0	1		161	1.61	45	17.3604	1	72	0	80	72	2	1	20	<200	1	462	CD4 count between 200 and 500 cells/µL	2		4.7	Non-Hyperglycemia	3.78	1.4	0	1.4	1	95.2	91.6	2.6	72	5-10 years (60-120 months)	2	azt+3tc+aluvia	azt/3tc
1	23	3	2	0	4	2	0	0	0	2	110	67.6667	0	0	2		178	1.78	66	20.8307	2	76	0	94	108	1	1	0	<200	1	323	CD4 count between 200 and 500 cells/µL	2	20	4.7	Non-Hyperglycemia	4.1	1.2	0	2.4	1	92.1		1.98	108	5-10 years (60-120 months)	2	tld	tdf/3tc
2	51	3	2	1	3	1	0	1	0	2	109.667	72	0	0	2		154	1.54	51	21.5045	2	74	0	91	96		1	20	<200	1	501	CD4 count > 500 cells/µL	3	42	5.1	Non-Hyperglycemia	3.33	1.1	1	0.1	1	82.2	88.6	3.11	96	5-10 years (60-120 months)	2	atripla	tdf/3tc
1	45	2	1	1	2	1	1	1	1	2	124.667	80.3333	0	0	2		185	1.85	68.5	20.0146	2	74	0	89	96	2	1	32	<200	1	475	CD4 count between 200 and 500 cells/µL	2		5.2	Non-Hyperglycemia	5.81	1.7	0	3.1	1	109.7		2.28	96	5-10 years (60-120 months)	2	tld	tdf/3tc
1	53	3	2	1	2	1	0	0	0	2	119.667	76.6667	0	0	1		169	1.69	52	18.2066	1	76	0	84	144	2	1	2184	≥1000	3	167	CD4 count < 200 cells/µL	1	13	4.8	Non-Hyperglycemia	4.36	1.3	0	2.3	1	85.9		4.25	144	>10 years (>120 months)	3	azt+3tc+aluvia	azt/3tc
1	61	3	2	1	4	2	0	1	1	2	130.667	77	0	0	2		186	1.86	57	16.4759	1	72	0	86	144	2	1	0	<200	1	501	CD4 count > 500 cells/µL	3	25	4.9	Non-Hyperglycemia	3.59	1.1	0	2.1	1		107.1	4.68	144	>10 years (>120 months)	3	tld	tdf/3tc
2	45	2	1	1	4	2	0	1	1	2	101	74.3333	0	0	2		159	1.59	57	22.5466	2	74	0	80	84	2	1	58	<200	1	1050	CD4 count > 500 cells/µL	3	35	4.6	Non-Hyperglycemia	2.22	1.2	1	2	1		39.3	1.41	84	5-10 years (60-120 months)	2	atripla	tdf/3tc
2	59	4	4	1	2	1	0	0	1	2	115.333	79	0	0	1		168	1.68	65	23.03	2	90	1	97	168	2	1	20	<200	1	963	CD4 count > 500 cells/µL	3	27	5	Non-Hyperglycemia	2.41	1	1	2.2	1	44.3			168	>10 years (>120 months)	3	tld	tdf/3tc
1	42	2	1	1	2	1	0	1	1	2	109	72.6667	0	0	1		153	1.53	54	23.0681	2	76	0	86	60	2	1	23	<200	1	458	CD4 count between 200 and 500 cells/µL	2	25	4.9	Non-Hyperglycemia	2.54	0.7	1	1.4	1	75.9	89.7	4.31	60	5-10 years (60-120 months)	2	tld	tdf/3tc
1	50	3	2	1	3	1	0	1	0	2	118	81.6667	0	0	2		177	1.77	56	17.8748	1	77	0	86	216	2	1	20	<200	1	556	CD4 count > 500 cells/µL	3	14	4.7	Non-Hyperglycemia	5.86	1	0	3.8	2		102.2	3.35	24	1-5 years (12-60 months)	1	atripla	tdf/3tc
2	47	3	2	1	2	1	0	0	0	2	118.667	64.3333	0	0	2		160	1.6	60	23.4375	2	70	0	99	144	2	1	0	<200	1	985	CD4 count > 500 cells/µL	3	29	5.2	Non-Hyperglycemia	4.42	1.2	1	2.5	1	77.1	77.7	0.85	144	>10 years (>120 months)	3	atripla	tdf/3tc
1	43	2	1	1	2	1	0	1	0	2	143	52.3333	0	0	1		174	1.74	65	21.4692	2	74	0	86	156	2	1	0	<200	1	459	CD4 count between 200 and 500 cells/µL	2	32	6	Hyperglycemia	4.77	1.3	0	2.1	1	43.7		3.3	156	>10 years (>120 months)	3	atripla	tdf/3tc
1	42	4	4	0	2	1	1	0	1	2	119.333	70.3333	0	0	2		171	1.71	49	16.7573	1	65	0	80	36	2	1	50	<200	1	453	CD4 count between 200 and 500 cells/µL	2	35	6.3	Hyperglycemia	4.9	1.4	0	2.8	1	82.4	91.6	3.24	36	1-5 years (12-60 months)	1	atripla	tdf/3tc
1	64	3	2	1	2	1	0	1	0	2	163.333	95.6667	1	0	2		173	1.73	73	24.3911	2	92	0	101	180	2	1	0	<200	1	1398	CD4 count > 500 cells/µL	3	13	4.6	Non-Hyperglycemia	4.1	0.8	1	2	1	101.7	131.5	4.31	180	>10 years (>120 months)	3	tld	tdf/3tc
2	55	2	1	1	4	2	0	0	0	2	125.333	91.3333	1	0	2		158	1.58	49	19.6283	2	73	0	91	156	2	1	45	<200	1	1056	CD4 count > 500 cells/µL	3	24	2.4	Non-Hyperglycemia	4.8	1.7	0	2.2	1	90.1	88	4.07	144	>10 years (>120 months)	3	truvada+nvp	tdf/3tc
2	40	3	2	1	2	1	0	1	0	2	181.667	116	1	1	1		159	1.59	46	18.1955	1	85	1	88	218	2	3	0	<200	1	1300	CD4 count > 500 cells/µL	3	34			5.51	1.3	0	2.9	1		86.2	3.54	204	>10 years (>120 months)	3	atripla	tdf/3tc
1	38	3	2	1	3	1	0	0	0	2	100.667	69.3333	0	0	2		172	1.72	67	22.6474	2	84	0	96	48	2	1	228000	≥1000	3	81	CD4 count < 200 cells/µL	1		4.5	Non-Hyperglycemia	3.5	0.3	1	0.8	1	107.9	95.1	2.55	48	1-5 years (12-60 months)	1	atripla	tdf/3tc
1	42	2	1	1	3	1	1	1	0	2	113	61.3333	0	0	2		182	1.82	57	17.2081	1	67	0	80	48	2	1	89	<200	1	735	CD4 count > 500 cells/µL	3	35	5.4	Non-Hyperglycemia	3.8	1.5	0	1.5	1	80.9	107.7	4.51	41	1-5 years (12-60 months)	1	atripla	tdf/3tc
2	56	3	2	0	2	1	0	0	1	2	105.333	71.3333	0	0	2		156	1.56	50	20.5457	2	72	0	83	144	2	1	414	200-1000	2	1519	CD4 count > 500 cells/µL	3	48	5	Non-Hyperglycemia	4.5	1.4	0	2.1	1	37.4	60.8	3	144	>10 years (>120 months)	3	tld	tdf/3tc
1	51	3	2	1	3	1	1	1	1	2	139.333	78.6667	0	0	2		185	1.85	62	18.1154	1	77	0	86	156	2	1	82	<200	1	769	CD4 count > 500 cells/µL	3	18	3.9	Non-Hyperglycemia	4.25	1.2	0	1.8	1		111.7	4.16	156	>10 years (>120 months)	3	atripla	tdf/3tc
2	31	3	2	1	3	1	0	1	1	2	114.333	75.3333	0	0	2		162	1.62	60	22.8624	2	80	1	95	108		1	1280	≥1000	3	1004	CD4 count > 500 cells/µL	3	39	5.7	Hyperglycemia	4.7	1.9	0	2	1	73.3	63.3	2.28	108	5-10 years (60-120 months)	2	atripla	tdf/3tc
2	24	3	2	0	3	1	0	1	0	2	108.333	69.3333	0	0	1		164	1.64	49	18.2183	1	82	1	89	24	2	1	0	<200	1	1142	CD4 count > 500 cells/µL	3	49	4.8	Non-Hyperglycemia	4.9	2.3	0	0.7	1	81.7		3.91	12	1-5 years (12-60 months)	1	atripla	tdf/3tc
2	46	2	1	1	3	1	0	0	0	2	119	79.6667	0	0	2		162.2	1.622	60.5	22.9961	2	68	0	85	48	2	1	739	200-1000	2	491	CD4 count between 200 and 500 cells/µL	2	28	4.7	Non-Hyperglycemia	3.98	1.2	1	1	1	69.6		2.29	48	1-5 years (12-60 months)	1	atripla	tdf/3tc
2	62	2	1	0	4	2	0	0	0	2	83	49.3333	0	0	2		173	1.73	39	13.0308	1	63	0	79	144	2	1	0	<200	1	849	CD4 count > 500 cells/µL	3	22	4.7	Non-Hyperglycemia	6.62	1.7	0	2.6	1		8.8	0.8	144	>10 years (>120 months)	3	atripla	tdf/3tc
1	37	3	2	1	3	1	0	1	1	2	104.667	68	0	0	2		180	1.8	59	18.2099	1	86	0	88	120	2	1	227	200-1000	2	886	CD4 count > 500 cells/µL	3	53	3.5	Non-Hyperglycemia	4.1	0.4	1	0.4	1	120	135.4	4.7	120	5-10 years (60-120 months)	2	tld	tdf/3tc
1	67	3	2	1	4	2	0	0	0	2	123	64.6667	0	0	2		182	1.82	55	16.6043	1	36	0	94	72		3	57667	≥1000	3	318	CD4 count between 200 and 500 cells/µL	2	14	6	Hyperglycemia	4.26	1.4	0	1.3	1	70.7	96	3.52	72	5-10 years (60-120 months)	2	atripla	tdf/3tc
1	32	4	4	1	3	1	0	1	1	2	105.333	64.6667	0	0	1		179	1.79	54	16.8534	1	76	0	80	36	2	1	0	<200	1	181	CD4 count < 200 cells/µL	1	22	4.7	Non-Hyperglycemia	2.1	0.9	1	0.6	1	70.9	64.3	2.52	36	1-5 years (12-60 months)	1	atripla	tdf/3tc
2	45	3	2	1	3	1	0	0	0	2	116.667	68	0	0	1		163	1.63	63	23.7118	2	87	1	97	168	2	3	217	200-1000	2	718	CD4 count > 500 cells/µL	3	37			4.05	1.5	0	1.8	1	64.1	90.9	4.04	168	>10 years (>120 months)	3	atripla	tdf/3tc
1	33	2	1	0	4	2	0	0	1	2	115	70.6667	0	0	2		172	1.72	69	23.3234	2	74	0	104	72		1	0	<200	1	678	CD4 count > 500 cells/µL	3	41	5.3	Non-Hyperglycemia	7.5	2.3	0	4.4	1	90.1	59.3	2.28	72	5-10 years (60-120 months)	2	atripla	tdf/3tc
2	40	3	2	1	4	2	0	0	0	2	143	91.3333	1	1	2		151	1.51	53.5	23.4639	2	92	1	88	132	2	1	21	<200	1	518	CD4 count > 500 cells/µL	3	31			7.45	1.9	0	6	1	85			132	>10 years (>120 months)	3	tld	tdf/3tc
2	48	2	1	1	3	1	0	1	0	2	103	65.6667	0	1	1		158	1.58	51	20.4294	2	77	0	93	156	2	1	59	<200	1	537	CD4 count > 500 cells/µL	3	14	4.6	Non-Hyperglycemia	5.47	0.7	1	2.3	1		70.2	2.47	156	>10 years (>120 months)	3	azt+3tc+aluvia	azt/3tc
2	49	3	2	0	2	1	0	0	1	2	108	66.6667	0	0	2		162	1.62	56	21.3382	2	78	0	96	156	2	1	6115	≥1000	3	996	CD4 count > 500 cells/µL	3	29	4.7	Non-Hyperglycemia	4.4	1.7	0	2.3	1			4.21	156	>10 years (>120 months)	3	atripla	tdf/3tc
1	61	3	2	1	4	2	0	1	0	2	144.333	91.3333	1	1	2	1	176	1.76	61	19.6927	2	76	0	79	60	2	1	20	<200	1	184	CD4 count < 200 cells/µL	1	18	7	Hyperglycemia	3.3	1	0	1.4	1	80.1	134.5	7.08	60	5-10 years (60-120 months)	2	tld	tdf/3tc
2	48	4	4	0	2	1	0	0	0	2	121.333	81.6667	0	0	2		172.5	1.725	65	21.8442	2	85	1	92	180	2	1	0	<200	1	1208	CD4 count > 500 cells/µL	3	45	4.5	Non-Hyperglycemia	3.1	1.1	1	1.6	1	73.6	74.5	3.53	182	>10 years (>120 months)	3	atripla	tdf/3tc
1	27	3	2	0	3	1	0	1	0	2	168	107.333	1	0	2		179	1.79	75	23.4075	2	85	0	100	72		1	0	<200	1	550	CD4 count > 500 cells/µL	3	40	5.3	Non-Hyperglycemia	6	2.1	0	0.7	1	78.1	84.4	2.26	72	5-10 years (60-120 months)	2	truvada+nvp	tdf/3tc
2	22	3	2	0	4	2	0	0	0	1	98.6667	68	0	0	1		161	1.61	48	18.5178	2	72	0	80	120	1	1	816	200-1000	2	649	CD4 count > 500 cells/µL	3	26	5.7	Hyperglycemia	2	0.9	1	0.9	1		57.6	2.76	60	5-10 years (60-120 months)	2	atripla	tdf/3tc
1	40	3	2	1	3	1	0	1	1	2	151.333	55.6667	0	0	2		183	1.83	67	20.0066	2	72	0	88	60	2	1	0	<200	1	1238	CD4 count > 500 cells/µL	3	37	5	Non-Hyperglycemia	3.99	1.2	0	2	1	76.7		3.58	60	5-10 years (60-120 months)	2	atripla	tdf/3tc
2	45	2	1	0	2	1	0	0	1	2	115	78	0	0	1		160	1.6	46	17.9687	1	67	0	86	96	2	3	2470	≥1000	3	419	CD4 count between 200 and 500 cells/µL	2	22	4	Non-Hyperglycemia	4.95	2.1	0	2.3	1	80.9		2.13	96	5-10 years (60-120 months)	2	atripla	tdf/3tc
1	45	2	1	0	2	1	1	1	1	2	110.667	70.3333	0	0	2		168	1.68	47	16.6525	1	67	0	77	72		1	0	<200	1	320	CD4 count between 200 and 500 cells/µL	2	38	6	Hyperglycemia	3.5	1.1	0	1.7	1	79.8	107.5	4.89	72	5-10 years (60-120 months)	2	atripla	tdf/3tc
2	23	3	2	0	3	1	0	1	0	2	125.667	73.6667	0	0	1		163	1.63	57	21.4536	2	77	0	92	24	2	1	0	<200	1	438	CD4 count between 200 and 500 cells/µL	2	39	5.3	Non-Hyperglycemia	3.54	0.5	1	0.7	0	82.2		2.84	12	1-5 years (12-60 months)	1	atripla	tdf/3tc
1	37	3	2	1	1	1	0	1	0	2	130.333	66.6667	0	0	2		166	1.66	63	22.8625	2	76	0	82	72	2	1	0	<200	1	432	CD4 count between 200 and 500 cells/µL	2	29	6	Hyperglycemia	4.1	1.1	0	2.3	1	79	100.7	2.83	81	5-10 years (60-120 months)	2	atripla	tdf/3tc
2	49	3	2	1	4	2	0	0	0	2	105.667	65.6667	0	0	2		163	1.63	49	18.4425	1	67	0	91	60	2	1	21	<200	1	893	CD4 count > 500 cells/µL	3	42	6	Hyperglycemia	4.9	1.7	0	2.1	2	76.1		1.64	60	5-10 years (60-120 months)	2	atripla	tdf/3tc
2	54	4	4	0	4	2	0	1	0	2	125	84.3333	0	0	2		168	1.68	63	22.3214	2	87	1	98	156	2	1	0	<200	1	386	CD4 count between 200 and 500 cells/µL	2	28	5.1	Non-Hyperglycemia	5.9	2.8	0	2.1	1	94.1	78.3	4.2	144	>10 years (>120 months)	3	truvada+nvp	tdf/3tc
1	44	3	2	1	3	1	0	1	0	2	151.333	96	1	0	2		167	1.67	55	19.721	2	77	0	84	156	2	1	42	<200	1	365	CD4 count between 200 and 500 cells/µL	2	25	3.2	Non-Hyperglycemia	5.11	0.8	1	2.2	1	91.3		3.62	156	>10 years (>120 months)	3	tld	tdf/3tc
2	42	3	2	0	3	1	0	0	0	2	116.333	79.6667	0	0	2		166.5	1.665	61	22.004	2	97	1	92	108	2	1	0	<200	1	353	CD4 count between 200 and 500 cells/µL	2	15	4	Non-Hyperglycemia	5.7	1.7	0	3.6	1		73	3.07	108	5-10 years (60-120 months)	2	atripla	tdf/3tc
1	38	3	2	1	3	1	1	1	1	2	100.667	63.6667	0	0	2		183	1.83	62	18.5135	2	74	0	85	60	2	1	168	<200	1	644	CD4 count > 500 cells/µL	3	44	4.9	Non-Hyperglycemia	3.69	0.8	1	1.7	0	73.3		3.86	64	5-10 years (60-120 months)	2	tld	tdf/3tc
2	39	3	2	0	3	1	0	0	1	2	112.333	73.3333	0	0	2		172.5	1.725	73	24.5327	2	80	1	86	86	2	1	379	200-1000	2	757	CD4 count > 500 cells/µL	3	16	5	Non-Hyperglycemia	4.4	1.5	0	2	1	79.7	68.9	2.96	84	5-10 years (60-120 months)	2	atripla	tdf/3tc
1	57	2	1	0	3	1	0	1	1	2	118	64	0	0	2		169	1.69	50	17.5064	1	68	0	62	156		1	31	<200	1	468	CD4 count between 200 and 500 cells/µL	2	43	4.8	Non-Hyperglycemia	5.69	0.9	1	1.9	2	78.8	107.7	4.53	156	>10 years (>120 months)	3	tld	tdf/3tc
2	45	3	2	0	3	1	0	0	0	2	88	46.6667	0	0	2		147	1.47	46	21.2874	2	84	1	83	36	2	1	0	<200	1	326	CD4 count between 200 and 500 cells/µL	2	25	4.6	Non-Hyperglycemia	4.4	1.4	0	2.4	1	70.3	76.3	2.48	36	1-5 years (12-60 months)	1	atripla	tdf/3tc
2	46	2	1	1	4	2	0	0	0	2	116.667	80	0	0	2		161	1.61	52	20.061	2	79	0	88	180	2	1	1281	≥1000	3	678	CD4 count > 500 cells/µL	3	36	4.9	Non-Hyperglycemia	4.89	1.5	0	1.2	0	86.1		1.79	180	>10 years (>120 months)	3	truvada+nvp	tdf/3tc
2	48	3	2	0	3	1	0	0	0	2	142	101.667	1	1	1	2	169	1.69	63	22.0581	2	76	0	103	132		1	0	<200	1	453	CD4 count between 200 and 500 cells/µL	2	27	5	Non-Hyperglycemia	4.01	0.9	1	1.5	1	83.9	67.1	1.71	132	>10 years (>120 months)	3	atripla	tdf/3tc
1	43	4	4	1	2	1	1	1	0	2	103.667	63	0	0	2		174	1.74	51	16.845	1	71	0	85	252		1	3110	≥1000	3	480	CD4 count between 200 and 500 cells/µL	2	24	4.6	Non-Hyperglycemia	4.8	1.4	0	2.8	1	75.8	74.6	4.2	252	>10 years (>120 months)	3	atripla	tdf/3tc
1	55	3	2	1	3	1	0	1	0	2	156.333	95	1	0	2		184	1.84	84	24.811	2	93	0	103	144	2	1	0	<200	1	539	CD4 count > 500 cells/µL	3	25	4.6	Non-Hyperglycemia	6.7	1.1	0	2.9	4	74.8		2.73	144	>10 years (>120 months)	3	azt+3tc+aluvia	azt/3tc
1	51	3	2	1	1	1	0	1	0	2	132.333	93.3333	1	0	2		176	1.76	76	24.5351	2	86	0	91	144	2	1	0	<200	1	451	CD4 count between 200 and 500 cells/µL	2	34	5	Non-Hyperglycemia	5.6	1.2	0	0.8	3	81.6		3.03	144	>10 years (>120 months)	3	atripla	tdf/3tc
1	19	3	2	0	4	2	0	1	0	2	116	71	0	0	2		172	1.72	59	19.9432	2	73	0	85	96	1	3	110000	≥1000	3		CD4 count < 200 cells/µL	1		4.8	Non-Hyperglycemia	3.5	0.9	1	1	1	87.7	85	2.53	96	5-10 years (60-120 months)	2	atripla	tdf/3tc
1	47	3	2	1	3	1	0	1	0	2	115.667	75.6667	0	0	2		177	1.77	57	18.194	1	73	0	81	48		1	0	<200	1	269	CD4 count between 200 and 500 cells/µL	2	19	5	Non-Hyperglycemia	3.1	0.8	1	1.9	1	77.2	80	3	48	1-5 years (12-60 months)	1	tld	tdf/3tc
1	41	2	1	1	3	1	0	1	0	2	182	108	1	1	1	2	169	1.69	65	22.7583	2	86	0	97	144	2	1	0	<200	1	2	CD4 count < 200 cells/µL	1		5.5	Non-Hyperglycemia	4.6	2.2	0	1.6	0				144	>10 years (>120 months)	3	tld	tdf/3tc
1	39	3	2	1	3	1	1	1	0	2	113.333	73.3333	0	0	2		172.5	1.725	58	19.4917	2	62	0	78	48	2	1	0	<200	1	1190	CD4 count > 500 cells/µL	3	13	7.4	Hyperglycemia	3.8	1	0	2.1	1	77	76	2.55	22	1-5 years (12-60 months)	1	atripla	tdf/3tc
2	45	2	1	1	3	1	0	0	0	2	102.667	70.3333	0	0	2		164	1.64	61	22.68	2	86	1	95	156	2	1	338	200-1000	2	996	CD4 count > 500 cells/µL	3	27	4.8	Non-Hyperglycemia	6.54	1.3	0	3.7	1	92.1	70.3	3.31	156	>10 years (>120 months)	3	atripla	tdf/3tc
2	52	2	1	0	3	1	0	0	0	2	112.667	77.6667	0	0	2		163	1.63	47	17.6898	1	78	0	93	108	2	1	0	<200	1	941	CD4 count > 500 cells/µL	3	41	4	Non-Hyperglycemia	5.5	2.1	0	1.6	1	78.6		4.13	108	5-10 years (60-120 months)	2	truvada+nvp	tdf/3tc
2	36	3	2	1	1	1	0	1	0	2	126.333	81.6667	0	1	2		176	1.76	58	18.7242	2	70	0	89	168	2	1	0	<200	1	681	CD4 count > 500 cells/µL	3	41	4.6	Non-Hyperglycemia	3.17	1.3	0	3.9	1	54	73.5	3.2	168	>10 years (>120 months)	3	atripla	tdf/3tc
2	35	4	4	0	3	1	0	1	1	2	103.667	69.3333	0	0	2		156	1.56	54	22.1893	2	77	0	92	48	2	3	0	<200	1	517	CD4 count > 500 cells/µL	3	32	4	Non-Hyperglycemia	4.9	1.4	0	3	1	20	122.3	3.01	48	1-5 years (12-60 months)	1	tld	tdf/3tc
1	55	3	2	1	2	1	0	1	0	2	123.333	65.3333	0	0	2		160	1.6	44	17.1875	1	70	0	83	60	2	1	290	200-1000	2	772	CD4 count > 500 cells/µL	3	29	4.1	Non-Hyperglycemia	6.52	1.8	0	3	1	94.5	140.1	8.49	147	>10 years (>120 months)	3	tld	tdf/3tc
2	55	2	1	0	3	1	0	0	0	2	105	62.6667	0	0	2		159	1.59	59	23.3377	2	79	0	91	168		1	0	<200	1	1000	CD4 count > 500 cells/µL	3	23	5.4	Non-Hyperglycemia	8.57	3.1	0	4.9	1	83.7	102.1	5.61	168	>10 years (>120 months)	3	abc+3tc+efv	abc/3tc
2	27	2	1	1	3	1	0	1	0	2	117.667	72.3333	0	0	2		163	1.63	52	19.5717	2	72	0	93	60	2	3	170	<200	1	1066	CD4 count > 500 cells/µL	3	44	4	Non-Hyperglycemia	4.69	1.1	1	2.9	1	75.8		1.65	60	5-10 years (60-120 months)	2	atripla	tdf/3tc
1	44	2	1	0	1	1	0	0	0	2	113.667	74.6667	0	0	2		168	1.68	53	18.7783	2	73	0	85	72	2	1	0	<200	1	824	CD4 count > 500 cells/µL	3	18	4.9	Non-Hyperglycemia	3.58	0.8	1	1.6	1	88.3	113.7	3.07	60	5-10 years (60-120 months)	2	tld	tdf/3tc
1	36	3	2	1	3	1	0	0	0	2	130.667	84.6667	0	0	2		200	2	78	19.5	2	79	0	92	132	2	1	20	<200	1	1115	CD4 count > 500 cells/µL	3	38	4.3	Non-Hyperglycemia	3.4	1.5	0	1.2	1	81.7		3.84	132	>10 years (>120 months)	3	tld	tdf/3tc
1	29	3	2	0	2	1	0	1	0	2	117	72.3333	0	0	2		178	1.78	66	20.8307	2	78	0	93	60	2	1	0	<200	1	278	CD4 count between 200 and 500 cells/µL	2	20	4.9	Non-Hyperglycemia	4.69	1.6	0	2	4	95	93.6	3.67	60	5-10 years (60-120 months)	2	azt+3tc+atv/r	azt/3tc
1	52	3	2	1	3	1	0	1	1	2	127	73	0	0	2		171	1.71	50	17.0993	1	72	0	86	48	2	1	0	<200	1	354	CD4 count between 200 and 500 cells/µL	2	14	3.5	Non-Hyperglycemia	2.62	1.1	0	2.5	2		100.9	3.26	60	5-10 years (60-120 months)	2	azt+3tc+aluvia	azt/3tc
2	55	3	2	1	3	1	0	1	1	2	120.333	81	0	0	1		168	1.68	60	21.2585	2	87	1	90	156	2	1	0	<200	1	844	CD4 count > 500 cells/µL	3	41	4.4	Non-Hyperglycemia	4.6	1.9	0	1.8	1	80.9		4.4	156	>10 years (>120 months)	3	atripla	tdf/3tc
1	46	2	1	1	3	1	1	1	1	2	94.6667	63.3333	0	0	2		166	1.66	40	14.5159	1	65	0	79	36	2	1	141	<200	1	1622	CD4 count > 500 cells/µL	3	46			1.2	1.6	0	1.5	1			3.51	36	1-5 years (12-60 months)	1	abc+3tc+efv	abc/3tc
2	37	4	4	1	2	1	0	1	0	2	106.667	65.3333	0	0	1		154.6	1.546	59	24.685	2	78	0	94	84	2	1	49	<200	1	1082	CD4 count > 500 cells/µL	3	36	6	Hyperglycemia	4.55	2.4	0	0.9	1		68.4	2.04	61	5-10 years (60-120 months)	2	atripla	tdf/3tc
1	49	4	4	1	2	1	0	1	0	2	132.333	83	0	0	2		167	1.67	68	24.3824	2	89	0	102	156	1	1	0	<200	1	368	CD4 count between 200 and 500 cells/µL	2	17	4.6	Non-Hyperglycemia	5.3	1.3	0	3.2	1		114.2	4.76	156	>10 years (>120 months)	3	atripla	tdf/3tc
2	49	2	1	0	3	1	0	0	0	2	136.667	86	1	0	2		164.3	1.643	59	21.8563	2	77	0	93	96	2	3	0	<200	1	891	CD4 count > 500 cells/µL	3	31			3.47	0.1	1	3.5	0	75.9	88.6	3.51	84	5-10 years (60-120 months)	2	tld	tdf/3tc
2	45	3	2	0	4	2	0	0	0	2	136.667	80	0	0	2		162	1.62	59	22.4813	2	76	0	103	60	2	1	34	<200	1	436	CD4 count between 200 and 500 cells/µL	2	27	5	Non-Hyperglycemia	5.1	0.9	1	2.6	0	84.2		3.41	117	5-10 years (60-120 months)	2	atripla	tdf/3tc
1	49	3	2	1	3	1	0	1	0	2	156.333	81.3333	0	0	2		174	1.74	55	18.1662	1	73	0	95	180	2	1	1408	≥1000	3	319	CD4 count between 200 and 500 cells/µL	2	21	5	Non-Hyperglycemia	2.99	1.2	0	2.3	1	51.7	80.6	3.85	180	>10 years (>120 months)	3	atripla	tdf/3tc
2	47	3	2	1	3	1	0	0	1	2	97	66.3333	0	0	2		164	1.64	62	23.0518	2	82	1	94	144	2	1	0	<200	1	1045	CD4 count > 500 cells/µL	3	42	5	Non-Hyperglycemia	3.7	1.2	1	0.4	1	71.6		2.69	144	>10 years (>120 months)	3	atripla	tdf/3tc
2	53	3	2	0	1	1	0	1	0	2	105	69.6667	0	0	2		165	1.65	62	22.7732	2	76	0	103	96	2	1	724	200-1000	2	1488	CD4 count > 500 cells/µL	3	40	5.3	Non-Hyperglycemia	4.1	1.1	1	2.3	2		112.6	5.46	83	5-10 years (60-120 months)	2	atripla	tdf/3tc
1	20	2	1	0	4	2	0	1	0	2	98.6667	68.6667	0	0	2		177	1.77	55	17.5556	1	70	0	78	56	1	1	227000	≥1000	3	0	CD4 count < 200 cells/µL	1	1	5	Non-Hyperglycemia	2.13	1.2	0	0.7	1			2.59	48	1-5 years (12-60 months)	1	truvada+aluvia	tdf/3tc
1	54	3	2	1	3	1	0	1	1	2	119.667	74.3333	0	0	2		181	1.81	60	18.3145	1	80	0	93	168		1	1220	≥1000	3	246	CD4 count between 200 and 500 cells/µL	2	13	5.2	Non-Hyperglycemia	4.4	1.5	0	1.9	2		87.4	4.24	168	>10 years (>120 months)	3	azt+3tc+aluvia	azt/3tc
1	46	3	2	1	3	1	0	1	0	2	153	91.6667	1	0	2		181	1.81	67	20.4511	2	79	0	85	132	2	1	672	200-1000	2	597	CD4 count > 500 cells/µL	3	30	3.4	Non-Hyperglycemia	9	3.9	0	6.4	1		89	3.28	132	>10 years (>120 months)	3	abc+3tc+efv	abc/3tc
2	36	3	2	1	3	1	0	1	1	2	101.667	70.3333	0	0	2		166	1.66	61	22.1367	2	75	0	96	108	2	1	20	<200	1	427	CD4 count between 200 and 500 cells/µL	2	28	5.1	Non-Hyperglycemia	3.3	1.3	0	0.4	1	80.4		4.07	97	5-10 years (60-120 months)	2	atripla	tdf/3tc
2	55	3	2	1	3	1	0	0	0	2	132.333	81	0	0	2		163	1.63	52	19.5717	2	72	0	89	168	2	1	401	200-1000	2	463	CD4 count between 200 and 500 cells/µL	2	32	5.6	Non-Hyperglycemia	4.95	1.8	0	1.5	1	84		4.17	99	5-10 years (60-120 months)	2	atripla	tdf/3tc
2	38	3	2	1	4	2	0	1	0	2	121.333	78.6667	0	0	2		159	1.59	47	18.591	2	69	0	89	50	2	1	47	<200	1	212	CD4 count between 200 and 500 cells/µL	2		4.1	Non-Hyperglycemia	4.2	1.2	1	2.2	1	88.3	68.5	2.62	64	5-10 years (60-120 months)	2	atripla	tdf/3tc
2	36	2	1	0	4	2	0	0	1	2	108	72.3333	0	0	2		164	1.64	54	20.0773	2	74	0	94	132	2	1	0	<200	1	418	CD4 count between 200 and 500 cells/µL	2	33	4.6	Non-Hyperglycemia	6	2.2	0	2.8	1	74.1	78.7	2.48	139	>10 years (>120 months)	3	atripla	tdf/3tc
2	44	3	2	1	3	1	0	0	0	2	153.667	87	1	0	2		161	1.61	61	23.533	2	78	0	90	48	2	3	0	<200	1	298	CD4 count between 200 and 500 cells/µL	2	39			4.7	1.8	0	1.9	1	63.3	108.7	2.34	48	1-5 years (12-60 months)	1	truvada+nvp	tdf/3tc
2	57	4	4	0	2	1	0	0	0	2	207.333	108.333	1	1	1	1	165	1.65	54	19.8347	2	77	0	85	84	2	1		<200	1	215	CD4 count between 200 and 500 cells/µL	2	13	5.2	Non-Hyperglycemia	0.3	2	0	2.8	1	97.4		8.01	96	5-10 years (60-120 months)	2	azt+3tc+aluvia	azt/3tc
2	47	2	1	1	4	2	0	0	0	2	110	78.6667	0	0	1		165	1.65	65	23.8751	2	82	1	106	144	2	1	373	200-1000	2	999	CD4 count > 500 cells/µL	3	48	4.9	Non-Hyperglycemia	3.76	1.1	1	1.9	0	76.1		3.27	144	>10 years (>120 months)	3	atripla	tdf/3tc
2	34	3	2	1	3	1	0	1	1	2	108	72	0	0	2		161	1.61	57	21.9899	2	75	0	92	84	2	1	221	200-1000	2	968	CD4 count > 500 cells/µL	3	32	4.4	Non-Hyperglycemia	4.52	1.5	0	1.6	1	84.5		3.06	84	5-10 years (60-120 months)	2	atripla	tdf/3tc
1	18	2	1	0	4	2	0	0	1	2	110.333	58.6667	0	0	2		172	1.72	59	19.9432	2	72	0	86	156	1	1	20	<200	1	229	CD4 count between 200 and 500 cells/µL	2	9	4	Non-Hyperglycemia	3.6	1	0	1.1	1		88.5	2.45	156	>10 years (>120 months)	3	atripla	tdf/3tc
2	58	3	2	0	3	1	0	0	1	2	112	75	0	0	2		164	1.64	66	24.539	2	78	0	105	132	2	1	380	200-1000	2	877	CD4 count > 500 cells/µL	3	33	5.6	Non-Hyperglycemia	4.77	1.6	0	3.1	1	71.1	91.1	4.29	132	>10 years (>120 months)	3	atripla	tdf/3tc
1	33	3	2	0	3	1	0	1	0	2	173.667	121.667	1	0	1		168	1.68	53	18.7783	2	77	0	86	24	2	1	57	<200	1	726	CD4 count > 500 cells/µL	3	24	4.6	Non-Hyperglycemia	3.1	1.2	0	1.8	1	95.7		2.9	12	1-5 years (12-60 months)	1	tld	tdf/3tc
1	49	3	2	1	3	1		0	1	2	170.667	83	0	0	1		179	1.79	60.5	18.8821	2	74	0	89	48	2	1	19317	≥1000	3	591	CD4 count > 500 cells/µL	3	27	3.9	Non-Hyperglycemia	6.46	1.9	0	3.4	1	80.7		3.04	48	1-5 years (12-60 months)	1	truvada+nvp	tdf/3tc
2	36	4	4	1	3	1	0	0	0	2	133	78.3333	0	0	1		160	1.6	53	20.7031	2	86	1	82	156	2	3	20	<200	1	568	CD4 count > 500 cells/µL	3	31	4.3	Non-Hyperglycemia	4.96	1.6	0	1.9	1	70		2.92	156	>10 years (>120 months)	3	atripla	tdf/3tc
1	20	3	2	0	4	2	0	0	0	2	120.333	77	0	0	2		165	1.65	54	19.8347	2	71	0	85	65		1	0	<200	1	485	CD4 count between 200 and 500 cells/µL	2	25	4.2	Non-Hyperglycemia	2	0.6	1	0.7	0	69.5	96.6	0.8	64	5-10 years (60-120 months)	2	tld	tdf/3tc
1	21	3	2	0	4	2	0	0	0	2	127.667	86.6667	1	0	1		175	1.75	65	21.2245	2	78	0	86	168	1	1	64000	≥1000	3	294	CD4 count between 200 and 500 cells/µL	2	17	5	Non-Hyperglycemia	3.7	1.3	0	1.5	1		98.2	5.01	168	>10 years (>120 months)	3	truvada+nvp	tdf/3tc
1	62	4	4	0	4	2	0	0	1	2	143.333	83.3333	0	0	2		174	1.74	69	22.7903	2	78	0	91	36	2	1	0	<200	1	253	CD4 count between 200 and 500 cells/µL	2	10	4.7	Non-Hyperglycemia	4.8	1	0	2.7	2	102.8		3.83	36	1-5 years (12-60 months)	1	tld	tdf/3tc
2	46	3	2	0	3	1	0	0	0	2	95.6667	71.3333	0	0	2		156	1.56	58	23.833	2	82	1	99	84	2	1	0	<200	1	1512	CD4 count > 500 cells/µL	3	33	4.9	Non-Hyperglycemia	5.4	1.7	0	2.8	1	71.7	70.9	2.98	84	5-10 years (60-120 months)	2	atripla	tdf/3tc
2	24	3	2	0	4	2	0				125.333	77.3333	0	0	2		160	1.6	60	23.4375	2	79	0	94		2	1	174000	≥1000	3	581	CD4 count > 500 cells/µL	3	24	5.6	Non-Hyperglycemia	3.06	0.5	1	1.9	1		20.1	2.67	0	1-5 years (12-60 months)	1	atripla	tdf/3tc
2	18	3	2	0	4	2	0				92	40	0	0	2		154	1.54	55	23.1911	2	73	0	89	1			492000	≥1000	3	259	CD4 count between 200 and 500 cells/µL	2	21	4.7	Non-Hyperglycemia	2.4	1	1	0.5	1		62.2	1.98	0	1-5 years (12-60 months)	1	atripla	tdf/3tc
2	52	2	1	0	4	2	0				98.6667	77	0	0	2		158	1.58	43	17.2248	1	68	0	75			1	311000	≥1000	3	30	CD4 count < 200 cells/µL	1	4	4	Non-Hyperglycemia	2.9	2.1	0	1.1	1			0.8	0	1-5 years (12-60 months)	1	atripla	tdf/3tc
1	41	2	1	0	3	1	0				129.667	82.6667	0	0	2		187	1.87	65	18.5879	2	104	1	83	1			533000	≥1000	3	234	CD4 count between 200 and 500 cells/µL	2	16	5.2	Non-Hyperglycemia	3.59	2.2	0	1.9	1				0	1-5 years (12-60 months)	1	tld	tdf/3tc
2	29	3	2	0	3	1	0				120.667	80.3333	0	0	2		159	1.59	45	17.7999	1	69	0	87				308000	≥1000	3	163	CD4 count < 200 cells/µL	1	5	4.7	Non-Hyperglycemia	3.8	1	1	0.4	1		86.2	2.66	0	1-5 years (12-60 months)	1	atripla	tdf/3tc
1	20	3	2	0	4	2	0	1	0	2	117.667	82	0	0	2		156	1.56	53	21.7784	2	67	0	75	84	1	1	8660	≥1000	3	188	CD4 count < 200 cells/µL	1	17	4	Non-Hyperglycemia	2.3	0.8	1	1.1	2	82.1		2.79	86	5-10 years (60-120 months)	2	azt+3tc+aluvia	azt/3tc
2	23	4	4	0	4	2	0	0	0	2	115.667	77.3333	0	0	2		160.5	1.605	60	23.2917	2	79	0	101	144	1	1	0	<200	1	439	CD4 count between 200 and 500 cells/µL	2	25	5	Non-Hyperglycemia	4.06	1	1	2	1		76.9	3.86	144	>10 years (>120 months)	3	atripla	tdf/3tc
1	35	2	1	1	3	1	0	1	1	2	119.667	85.3333	1	0	2		163	1.63	52	19.5717	2	74	0	76	24		1	0	<200	1	444	CD4 count between 200 and 500 cells/µL	2		6.7	Hyperglycemia	4	1.4	0	2.2	1	82.5	61.7	1.96	24	1-5 years (12-60 months)	1	atripla	tdf/3tc
2	18	3	2	0	4	2	0	0	0	2	114.667	59.6667	0	0	1		160	1.6	60	23.4375	2	80	1	97	84	1	1	0	<200	1	494	CD4 count between 200 and 500 cells/µL	2	18	4.5	Non-Hyperglycemia	1	0.2	1	0.5	0	84	63.9	3.02	84	5-10 years (60-120 months)	2	atripla	tdf/3tc
2	45	3	2	0	4	2	0	0	0	2	136.667	80	0	0	2		162	1.62	59	22.4813	2	76	0	103	60	2	1	34	<200	1	436	CD4 count between 200 and 500 cells/µL	2	27	5	Non-Hyperglycemia	5.1	0.9	1	2.6	0	84.2		3.41	117	5-10 years (60-120 months)	2	atripla	tdf/3tc
2	31	3	2	0	3	1	0	1	0	2	107.667	67	0	0	2		157.2	1.572	42	16.9959	1	67	0	85	24	2	3	20	<200	1	738	CD4 count > 500 cells/µL	3	16			5.59	0.1	1	0.2	0		79.9	3.65	59	1-5 years (12-60 months)	1	atripla	tdf/3tc
1	75	4	4	1	2	1	0	0	1	2	149	88	1	0	2		183	1.83	75	22.3954	2	92	0	104	72	2	1	125	<200	1	827	CD4 count > 500 cells/µL	3	24	3.7	Non-Hyperglycemia	4.07	1.2	0	0.6	1	78.1		1.51	72	5-10 years (60-120 months)	2	tld	tdf/3tc
1	45	1	1	1	2	1	0	1	1	2	127.667	80	0	0	2		173	1.73	60	20.0474	2	78	0	49	60	2	1	0	<200	1	354	CD4 count between 200 and 500 cells/µL	2	19	4.9	Non-Hyperglycemia	5.64	2.3	0	1.6	2		75.7	1.94	60	5-10 years (60-120 months)	2	atripla	tdf/3tc
2	47	2	1	1	4	2	0	1	0	2	104.667	68	0	0	2		160	1.6	60.5	23.6328	2	92	1	99	120	2	1	1760	≥1000	3	627	CD4 count > 500 cells/µL	3	24	5.4	Non-Hyperglycemia	4.55	1.1	1	2.6	1	81.1		1.99	120	5-10 years (60-120 months)	2	atripla	tdf/3tc
1	45	3	2	1	3	1	0	1	0	2	123.333	79.3333	0	0	2		166	1.66	64	23.2254	2	80	0	95	132		1	0	<200	1	801	CD4 count > 500 cells/µL	3	34	5	Non-Hyperglycemia	4.57	2.2	0	0.7	1	80.1	141.5	4.23	60	5-10 years (60-120 months)	2	atripla	tdf/3tc
2	47	3	2	1	3	1	0	0	1	2	95.6667	67	0	0	2		171	1.71	66	22.571	2	84	1	101	120	2	1	20	<200	1	576	CD4 count > 500 cells/µL	3	30	5.3	Non-Hyperglycemia	5.67	1.4	0	0.6	1	76.5		4.14	102	5-10 years (60-120 months)	2	atripla	tdf/3tc
2	37	3	2	1	4	2	0	1	0	2	95.6667	61.3333	0	0	2		164	1.64	55	20.4491	2	74	0	89	132		1	24	<200	1	315	CD4 count between 200 and 500 cells/µL	2	31	4.1	Non-Hyperglycemia	6.1	2.2	0	2.5	2	86.3	57	2.52	60	5-10 years (60-120 months)	2	atripla	tdf/3tc
2	42	3	2	0	3	1	0	0	0	2	112	74	0	0	2		160	1.6	58	22.6562	2	79	0	94	96	2	1	282	200-1000	2	1540	CD4 count > 500 cells/µL	3	44	4.3	Non-Hyperglycemia	3.2	1.4	0	1.5	1		74.7	3.31	72	5-10 years (60-120 months)	2	atripla	tdf/3tc
1	50	2	1	0	3	1	0	0	0	2	135.667	86.3333	1	0	2		168	1.68	64	22.6757	2	80	0	94	132	2	1	0	<200	1	605	CD4 count > 500 cells/µL	3	21	4.4	Non-Hyperglycemia	3.25	1.1	0	0.6	0	79.4		2.22	132	>10 years (>120 months)	3	tld	tdf/3tc
2	65	2	1	0	4	2	0	0	0	2	178	118	1	1	2	2	167	1.67	52	18.6453	2	64	0	84	108	2	1	36	<200	1	686	CD4 count > 500 cells/µL	3	31	4.6	Non-Hyperglycemia	5.27	0.1	1	0.2	0		70.3	2.52	108	5-10 years (60-120 months)	2	tld	tdf/3tc
1	61	3	2	1	2	1	0	0	0	2	165	92.3333	1	1	2	1	179	1.79	65	20.2865	2	89	0	98	24	2	1	70	<200	1	430	CD4 count between 200 and 500 cells/µL	2	11	3	Non-Hyperglycemia	4.3	1.2	0	2.7	1		101.5	3.44	12	1-5 years (12-60 months)	1	atripla	tdf/3tc
1	42	4	4	1	3	1	0	1	0	2	133	85.3333	1	0	2		179	1.79	71	22.1591	2	77	0	86	72	2	1	20	<200	1	589	CD4 count > 500 cells/µL	3	14	5.2	Non-Hyperglycemia	4.56	1.2	0	2.2	1	87.7		1.7	84	5-10 years (60-120 months)	2	atripla	tdf/3tc
2	36	3	2	1	3	1	0	0	0	2	100.333	76.3333	0	0	2		154	1.54	46	19.3962	2	67	0	84	132	2	1	0	<200	1	498	CD4 count between 200 and 500 cells/µL	2	38	4.2	Non-Hyperglycemia	3	1.1	1	1.4	1	31.9	65.5	5.39	132	>10 years (>120 months)	3	atripla	tdf/3tc
1	48	3	2	1	3	1	0	0	1	2	96	57	0	0	2		173	1.73	60	20.0474	2	74	0	88	60	2	1	206	200-1000	2	226	CD4 count between 200 and 500 cells/µL	2	24	5.4	Non-Hyperglycemia	4.48	1.1	0	2.5	1	81.8	79	3.63	60	5-10 years (60-120 months)	2	atripla	tdf/3tc
2	42	3	2	0	3	1	0	0	0	2	166	82	0	0	2		156.8	1.568	50	20.3366	2	65	0	89	96	2	1	0	<200	1	723	CD4 count > 500 cells/µL	3		5.2	Non-Hyperglycemia	4.99	1.7	0	1.9	1		81.4	3.02	96	5-10 years (60-120 months)	2	atripla	tdf/3tc
1	66	3	2	1	4	2	0	1	0	2	158	84.6667	0	0	2		174	1.74	60	19.8177	2	34	0	50	144		1	237	200-1000	2	744	CD4 count > 500 cells/µL	3	29	4	Non-Hyperglycemia	5.3	1.3	0	3.78	1	71.3	132.9	4.04	144	>10 years (>120 months)	3	tld	tdf/3tc
1	44	2	1	1	4	2	0	0	0	2	142	102.333	1	0	2		168	1.68	58	20.5499	2	62	0	76	1			217000	≥1000	3	50	CD4 count < 200 cells/µL	1	3	5.2	Non-Hyperglycemia	2.72	1.7	0	1.1	1			2.15	0	1-5 years (12-60 months)	1	tld	tdf/3tc
2	27	2	1	0	3	1	0	0	0	2	115	78.6667	0	0	2		159	1.59	62	24.5243	2	80	1	100	1		1	773000	≥1000	3	378	CD4 count between 200 and 500 cells/µL	2	16	5.2	Non-Hyperglycemia	3.77	0.7	1	2.4	1			2.68	0	1-5 years (12-60 months)	1	atripla	tdf/3tc
2	35	3	2	0	1	1	0	0	0	2	111.667	72.3333	0	0	2		158.3	1.583	45	17.9577	1	65	0	84	3	2		124000	≥1000	3	184	CD4 count < 200 cells/µL	1	21	4.8	Non-Hyperglycemia	2.6	0.8	1	1.1	1	92.5		2.98	0	1-5 years (12-60 months)	1	atripla	tdf/3tc
2	52	3	2	1	4	2	0	0	0	2	105.333	70.6667	0	0	2		170	1.7	62	21.4533	2	71	0	92	1			1170000	≥1000	3		CD4 count < 200 cells/µL	1		4.8	Non-Hyperglycemia	4.61	0.8	1	2	1		84.2	2.32	0	1-5 years (12-60 months)	1	tld	tdf/3tc
2	52	2	1	0	3	1	0	0	0	1	171.667	76.6667	0	1	1	2	162	1.62	54	20.5761	2	72	0	94	168		1	0	<200	1	370	CD4 count between 200 and 500 cells/µL	2	34	5.2	Non-Hyperglycemia	5	1.7	0	1.5	1	75.1	78.7	2.54	168	>10 years (>120 months)	3	atripla	tdf/3tc
2	42	2	1	0	4	2	0	0	0	2	108	79.3333	0	0	2		158	1.58	56	22.4323	2	81	1	102	1			14200	≥1000	3	205	CD4 count between 200 and 500 cells/µL	2	21	5.4	Non-Hyperglycemia	3.39	2.2	0	1.1	0			3.88	0	1-5 years (12-60 months)	1	atripla	tdf/3tc
[truncated: 112 more columns]

## Sheet: Sheet2
Table 1: Basic demographic and Clinical Characteristics at baseline and follow up
Variable	Baseline		Endline		p <value
	N		N
Age*	249	44 (36, 44)	249	47 (40, 54)	< 0.001
Sex **			249
Male				101 (40.6)
Female				148 (59.4)
Marital status **	249		249
Married		117 (46.9)		120 (48.2)
Unmarried		132 (53.1)		129 (51.8)
Education level	249		249
No formal schooling		2 (0.80)		2 (0.8)
Primary		74 (29.7)		48 (19.3)
Secondary		138 (55.4)		152 (61.0)
Tertiary		35 (14.1)		47 (18.9)
Work status	249		249
Government employee		18 (7.2)		19 (7.6)
Non-government		45 (18.1)		47 (18.9)
Self-employed		118 (47.4)		100 (40.2)
Unemployed		68 (27.3)		83 (33.3)
Smoke	248		249
No		234 (94.3)		229 (92.0)
Yes		14 (5.7)		20 (8.0)
Alcohol			249
No		122 (50.2)		182 (73.1)
Yes		121 (49.8)		67 (26.9)
Systolic blood pressure, mmHg*	249	118 (108.7, 132)	249	120 (110, 131)	0.182
Diastolic blood pressure, mmHg*	249	76 (68, 82)	249	75.7 (70.7, 82.7)	0.271
Weight, kg *	249	57 (51, 62)	249	60.5 (52, 67)	< 0.001
Height, cm *	249	165.5 (160, 172)	249	165 (160, 171)	0.229
Body mass index, kg/m2**	249		249
Underweight		60 (24.1)		43 (17.3)
Normal		189 (75.9)		162 (65.1)
Overweight				39 (15.7)
Obesity				43 (17.3)
ART **	249
NNRTI (EFV & NVP)		174 (69.9)
PI (LPV/r & ATZ/r)		21 (8.4)
INSTI (DTG)		54 (21.7)		249 (100)
Baseline NRTI	249
ABC/3TC		7 (2.8)		1 (0.4)
AZT/3TC		16 (6.4)		22 (8.8)
TDF/ 3TC		226 (90.8)		207 (83.1)
TAF/ 3TC				19 (7.6)
Median duration on ART	249	102 (60, 144)	249	155 (97, 189)	< 0.001
Median current duration on ART	249	67 (9, 70.5)	249	22.5 (18.5, 40)	< 0.001
Viral load, copies/ml **	248	20 (0, 371)	248	0 (0, 30)	< 0.001
CD4 count, cells/µL*	247	510 (365, 772)	246	527 (387, 720)	0.1456
Waist circumference (cm)	249	76 (71, 80)	249	77 (72, 85)	< 0.001
Hip circumference (cm)	249	89 (84, 94)	249	94 (89, 99)	< 0.001
LDL, mmol/L	248	1.9 (1.3, 2.4)	248	2.0 (1.4, 2.4)	0.166
Tc, mmol/L	249	4.4( 3.5, 5.2)	223	3.4 (2.5, 3.9)	< 0.001
HDL, mmol/L	249	1.3 (1.1, 1.7)	248	0.9(0.8, 1.2)	< 0.001
Vigorous Activities	242		249
No		175 (72.3)		101 (40.6)
Yes		67 (27.7)		148 (59.4)
Note: N total observation for the variable, ** variable presented as median (lower quartile, upper quartile),*variable presented as frequency (percentage), ART- antiretroviral therapy, pw paired Wilcoxon rank sum test, BMI- body mass index, kg/m2 - kilogram per meter squared, NNRTI non-nucleoside/nucleotide reverse transcriptase inhibitor (EFV=efavirenz and NVP=Nevirapine), PI protease inhibitor …

## Sheet: Sheet3
Table 2. Relationships between baseline sociodemographic, lifestyle and clinical factors and Overweight/Obese
	obesity/overweight
Variable	yes=44 (17.7%)	No= 205 (82.3%)	p <value
Age*	43.5 (37.5, 49.5)	44 (36, 51)	0.985
Sex **			0.125
Male	14 (13.3)	91 (86.7)
Female	30 (20.8)	114 (79.2)
Marital status **			0.026
Married	14 (12.0)	103 (88.0)
Unmarried	30 (22.7)	102 (77.3)
Education level			0.282
No formal schooling	0 (0.0)	2 (100.0)
Primary	10 (13.5)	64 (86.5)
Secondary	30 (21.7)	108 (78.3)
Tertiary	4 (11.4)	31 (88.6)
Work status			0.768
Government employee	3 (16.7)	15 (83.3)
Non-government	7 (15.6)	38 (84.4)
Self-employed	24 (20.3)	94 (79.7)
Unemployed	10 (14.7)	58 (85.3)
Smoke			0.285
No	191 (93.6)	43 (97.7)
Yes	13 (6.4)	1 (2.3)
Alcohol			0.712
No	20 (16.4)	102 (83.6)
Yes	22 (18.2)	99 (81.8)
Systolic blood pressure, mmHg*	115 (110, 131.2)	118 (108.3, 133)	0.745
Diastolic blood pressure, mmHg*	75.7 (69.3, 81.5)	76.3 (68, 82)	0.853
Body mass index, kg/m2**	22.9 (20.8, 23.9)	20.0 (18.2, 22.2)	<0.001
ART **			0.287
NNRTI (EFV & NVP)	139 (79.9)	35 (20.1)
PI (LPV/r & ATZ/r)	19 (90.5)	2 (9.5)
INSTI (DTG)	47 (87.0)	7 (13.0)
Baseline NRTI			0.382
ABC/3TC	0 (0.0)	7 (100.0)
AZT/3TC	2 (12.5)	14 (87.5)
TDF/ 3TC	42 (18.6)	184 (81.4)
TAF/ 3TC
Median duration on ART	27 (0, 644)	20 ( 0, 289.5)	0.241
waist circuference	79.5 (76, 84)	74 (70, 79)	<0.001
Viral load, copies/ml **			0.156
CD4 count, cells/µL*	6 (31.6)	13 (68.4)
< 200	14 (13.7)	88 (86.3)
200- 500	24 (18.8)	104 (81.3)
> 500	2.05 (1.3, 2.6)	1.9 (1.3, 2.4)	0.601
LDL, mmol/L	4.5 (3.7, 5.4)	4.3 (3.5, 5.1)	0.317
Tc, mmol/L	1.3 (1.1, 1.7)	1.3 (1.1, 1.7)	0.651
HDL, mmol/L	1.3 (1.1, 1.7)	1.3 (1.1, 1.7	0.656
Vigorous Activities			0.537
No	32 (18.3)	143 (81.7)
Yes	10 (14.9)	57 (85.1)

## Sheet: Sheet4
Table 3. Association between sociodemographic, lifestyle and clinical factors and incidence of Mets Characteristic
Variable	Univariable analysis value IRR (95%CI) p-value		Multivariable analysis
	IRR (95%CI)	p-value	IRR (95%CI)	p-value
Age*	0.99 (0.98, 1.01)	0.589	0.97(0.94,0 .99)	0.046
Sex **
Male	ref		ref
Female	1.57 (0.87, 2.80)		2.21( 0.90,5.44 )	0.084
Marital status **
Unmarried	ref		ref
Married	1.90 (1.06, 3.41)	0.032	2.23(1.19, 4.16)	0.012
Education level
Primary	ref
Secondary	1.65 (0.85, 3.20)	0.136	ref
Tertiary	0.87 (0.29, 2.58)	0.8	1.34( 0.69, 2.62)	0.385
Work status			0.52( 0.13,2.11)	0.357
Government employee	ref		ref
Non-government	0.93 (0.27, 3.22)	0.913	0.89(0.24, 3.31)	0.866
Self-employed	1.22 (0.41, 3.65)	0.722	0.86 (0.27, 2.76)	0.794
Unemployed	0.88 (0.27, 2.88)	0.836	0.69 (0.20, 2.31)	0.546
Smoke
No	ref		ref
Yes	0.84 (0.28, 2.47)		0.90( 0.13, 6.16)	0.919
Alcohol
No	ref		ref
Yes	1.31 (0..75, 2.27)		1.26(0.69, 2.31)	0.459
ART **
NNRTI (EFV & NVP)	ref		ref
PI (LPV/r & ATZ/r)	0.47 (0.12, 1.83)	0.279	0.55(0.18,1.72)	0.312
INSTI (DTG)	0.64 (0.30, 1.37)	0.253	0.70 (0.29, 1.71)	0.431
Median duration on ART	0.99 (0.99, 1.00)	0.862	0.99(0.99, 1.00)	0.844
waist circuference	1.06 (1.03, 1.09)	<0.001	1.07(1.03,1.11)	< 0.001
CD4 count, cells/µL*
< 200	1.68 (0.79, 3.58)	0.176	4.01( 1.36, 11.83)	0.012
200- 500	0.73 (0.39, 1.34)	0.314	1.10 (0.57, 2.15)	0.774
> 500	ref		ref
LDL, mmol/L	1.02 (0.77, 1.33)	0.911	1.23 (0.80, 1.89)	0.352
Tc, mmol/L	1.07 (0.89, 1.29)	0.453	0.95 (0.67,1.35)	0.783
HDL, mmol/L	1.02 (0.67, 1.55)		0.92(0.51, 1.66)	0.783
Lymphocytes	0.98 (0.63, 1.54)	0.931	1.07(0.64, 1.80)5371	0.801
Vigorous Activities			1.07 ( 0.64, 1.80)	0.801
No	ref		ref
Yes	0.90 ( 0.52,1.54)	0.697	0.97(0.53, 1.78)	0.93
